# Supplementary material for: scRNA-seq reveals the diversity of the developing cardiac cell lineage and molecular players in heart rhythm regulation
Source: iScience. 2024 May 22;27(6):110083. doi: 10.1016/j.isci.2024.110083 (PMC11170199; doi:10.1016/j.isci.2024.110083)
Supplement: Table S1. Single cell sample statistics for each biological replicate, related to Figure 1 and S1 [file mmc2.xlsx]

## Sheet: Sheet1
Metric	sqet31Et x cmlc2:mRFP (48 hpf)	sqet31Et x cmlc2:mRFP (72 hpf)	sqet33mi59BEt x cmlc2:mRFP (48 hpf)	sqet33mi59BEt x cmlc2:mRFP (72 hpf)	sum
Total Number of Cells	9955	18469	11100	12923	52447
Total Genes Detected	22220	22897	22500	22006	-
Median Genes per Cell	1372	627	1764	501	-
Median UMI Counts per Cell	4323	1479	6432	960	-
Sequencing Saturation	0.49	0.61	0.45	0.23	-
Mean Reads per Cell	30698	22157	33789	14513	-
Cells after QC	8113	12527	7801	11279	-
Identified multiplets	986	1512	1073	1473	5044
Raw EGFP+ cells	122	47	524	62	755
Raw RFP+ cells	2699	1919	3099	798	8515
Filtered EGFP+ cells	15	10	75	36	136
Filtered RFP+ cells	1205	948	779	538	3470
Total loss	0.284078	0.403595	0.393874	0.241198	-
Final number of cells	7127	11015	6728	9806	34676
