# Supplementary material for: scRNA-seq reveals the diversity of the developing cardiac cell lineage and molecular players in heart rhythm regulation
Source: iScience. 2024 May 22;27(6):110083. doi: 10.1016/j.isci.2024.110083 (PMC11170199; doi:10.1016/j.isci.2024.110083)
Supplement: Table S2. CRISPR sgRNA sequences, related to Figure 4 and S6 [file mmc3.xlsx]

## Sheet: chop-chop
n	Ensembl ID	Ensembl transcript	Ensembl gene name	CC-Rank	Target sequence	Genomic location	Strand	GC content (%)	Self-complementarity	MM0	MM1	MM2	MM3	Efficiency
1.	ENSDARG00000042837	ENSDART00000062874	atp1b3b	1	GTTATCGGGCTTAAGCCGCGAGG	chr15:4363979	-	60	2	0	0	0	0	74.58
2.	ENSDARG00000042837	ENSDART00000062874	atp1b3b	2	TCCCAAATACAGGGACCGAGTGG	chr15:4376046	-	55	0	0	0	0	0	67.72
3.	ENSDARG00000042837	ENSDART00000062874	atp1b3b	3	AGCAAATGAGCCCTGTCAGGAGG	chr15:4367626	-	55	1	0	0	0	0	57.36
4.	ENSDARG00000104752	ENSDART00000168748	colec10	1	GCCTTGAGCCAGGTAGACTGTGG	chr16:9681466	-	60	0	0	0	0	0	63.18
5.	ENSDARG00000104752	ENSDART00000168748	colec10	2	TTGAACTGCAAGTTGCGTGGTGG	chr16:9681706	-	50	1	0	0	0	0	63.95
6.	ENSDARG00000104752	ENSDART00000168748	colec10	9	AGAGACCTTGCTTGCCAGATGGG	chr16:9691334	+	50	0	0	0	0	0	40.85
7	scrambled gRNA	scrambled gRNA	scrambled gRNA	-	GGCGCGTATAGTCGCGCGTA	NA	NA	NA	NA	NA	NA	NA	NA	NA
