# Supplementary material for: scRNA-seq reveals the diversity of the developing cardiac cell lineage and molecular players in heart rhythm regulation
Source: iScience. 2024 May 22;27(6):110083. doi: 10.1016/j.isci.2024.110083 (PMC11170199; doi:10.1016/j.isci.2024.110083)
Supplement: Table S3. High resolution melting curve analysis primer sequences, related to Figure 4 and S5 [file mmc4.xlsx]

## Sheet: Sheet1
		atp1b3b
		crRNA1	crRNA2	crRNA3
	Forward	GTCTGCATGGAATTCTTGTCCA	GCGGGAATGTTCACGCTTAC	ACAGGCTACAATGACAGTCTGC
	Reverse	ACCTTTACTGTGCAGGCAAT	TGCAATTGTTGCACCCTGTA	ATGCTAACAGCTAGCCTGCG
	size (bp)	178	162	264
		colec10
		crRNA1	crRNA2	crRNA3
	Forward	TGTACTTGAATGGTAACCC	GGTGTGAGTTGAAGGTGGCT	TACCTGCTTGTTACGGAAGCG
	Reverse	CCACTATGACCTATGAATC	TGCAAATCTACTGCTAAAGGGTCT	CCTCTGTTACCCCTGCCTGT
	size (bp)	208	247	175
