# Supplementary material for: scRNA-seq reveals the diversity of the developing cardiac cell lineage and molecular players in heart rhythm regulation
Source: iScience. 2024 May 22;27(6):110083. doi: 10.1016/j.isci.2024.110083 (PMC11170199; doi:10.1016/j.isci.2024.110083)
Supplement: Table S5. Marker genes expressed in each main cardiac cell cluster, related to Figure 1 and S1 [file mmc6.xlsx]

## Sheet: Myocardium
cluster	p_val	avg_log2FC	pct.1	pct.2	p_val_adj	gene	tau	GO_BP	GO_MF
Myocardium	0	4.04134	0.969	0.303	0	cmlc1	0.814749	sarcomere organization, heart contraction, heart morphogenesis, cardiac muscle tissue development, ventricular cardiac myofibril assembly, ventricular cardiac muscle cell development	calcium ion binding
Myocardium	0	3.81336	0.94	0.283	0	myl7	0.831027	sarcomere organization, heart contraction, cardiac muscle cell proliferation, cardiac muscle tissue development, ventricular cardiac myofibril assembly, ventricular cardiac muscle cell development, atrial cardiac myofibril assembly, positive regulation of heart contraction	calcium ion binding
Myocardium	0	2.9694	0.843	0.235	0	ttn.2	0.861656	cell morphogenesis, sarcomere organization, sarcomerogenesis, heart contraction, heart development, nucleosome assembly, cardiac muscle tissue development, skeletal muscle tissue development, myofibril assembly, striated muscle myosin thick filament assembly, protein phosphorylation	DNA binding, structural constituent of muscle, protein kinase activity, ATP binding, nucleotide binding, protein binding
Myocardium	0	2.93901	0.667	0.156	0	myh7l	0.903097		actin binding, ATP binding, nucleotide binding, actin filament binding, motor activity, protein binding
Myocardium	0	2.88683	0.937	0.329	0	tnnt2a	0.795859	regulation of muscle contraction, sarcomere organization, heart contraction, lymphoid lineage cell migration into thymus, heart development, pronephros development, hematopoietic stem cell differentiation, regulation of heart contraction, vasculature development, muscle contraction, cardiac muscle contraction, blood circulation, blood vessel development, branching involved in blood vessel morphog…	tropomyosin binding, troponin C binding, troponin I binding
Myocardium	0	2.86523	0.717	0.149	0	nppa	0.905416	cGMP biosynthetic process, receptor guanylyl cyclase signaling pathway, cardiac muscle cell proliferation, neuropeptide signaling pathway, cGMP-mediated signaling, atrioventricular canal development, negative regulation of systemic arterial blood pressure, cardiac jelly development	hormone activity, hormone receptor binding
Myocardium	0	2.83073	0.724	0.162	0	myh7	0.901955	embryonic heart tube development, ventricular cardiac myofibril assembly	actin binding, ATP binding, nucleotide binding, actin filament binding, motor activity, protein binding
Myocardium	0	2.80514	0.876	0.126	0	tnni1b	0.892948	heart development, skeletal muscle contraction, muscle contraction, cardiac muscle contraction	molecular_function
Myocardium	0	2.76694	0.963	0.571	0	tpm4a	0.706168	heart contraction, actin filament organization, cardiac myofibril assembly, muscle contraction, cardiac muscle contraction	actin binding, actin filament binding
Myocardium	0	2.58867	0.741	0.08	0	acta1b	0.924333	skeletal muscle fiber development, embryonic heart tube development
Myocardium	0	2.51383	0.856	0.203	0	gapdh	0.868011	oxidation-reduction process, glucose metabolic process	oxidoreductase activity, NAD binding, oxidoreductase activity, acting on the aldehyde or oxo group of donors, NAD or NADP as acceptor, NADP binding
Myocardium	0	2.45279	0.803	0.088	0	tnnc1a	0.912102	skeletal muscle contraction, response to activity, cardiac muscle contraction, regulation of muscle contraction, cardiac ventricle development	actin filament binding, calcium ion binding, calcium-dependent protein binding
Myocardium	0	2.39891	0.745	0.135	0	ttn.1	0.907874	protein phosphorylation, sarcomerogenesis, skeletal muscle tissue development, myofibril assembly, striated muscle myosin thick filament assembly, skeletal myofibril assembly	protein kinase activity, ATP binding, nucleotide binding, protein binding
Myocardium	0	2.2258	0.603	0.049	0	RFP	0.948691
Myocardium	0	2.15413	0.344	0.049	0	myh6	0.960978	heart contraction, heart morphogenesis, cardiac atrium development, cardiac ventricle morphogenesis, cardiac atrium morphogenesis, atrial cardiac myofibril assembly	actin binding, ATP binding, nucleotide binding, actin filament binding, motor activity, protein binding
Myocardium	0	2.14217	0.784	0.171	0	hspb1	0.88884	response to heat, response to arsenic-containing substance, regulation of myofibril size
Myocardium	0	2.1358	0.726	0.061	0	mybpc3	0.932183	ventricular cardiac muscle tissue morphogenesis, regulation of heart rate, cardiac atrium formation, cardiac ventricle formation	myosin heavy chain binding, protein binding
Myocardium	0	1.89037	0.647	0.044	0	ckma	0.942032	phosphorylation, phosphocreatine biosynthetic process	transferase activity, catalytic activity, ATP binding, nucleotide binding, kinase activity, creatine kinase activity, transferase activity, transferring phosphorus-containing groups
Myocardium	0	1.66253	0.461	0.051	0	nppb	0.960018		hormone activity
Myocardium	0	1.54537	0.627	0.039	0	desma	0.946962	sarcomere organization, heart contraction, skeletal muscle organ development, locomotory behavior, skeletal muscle tissue development, myofibril assembly, muscle contraction, regulation of cardiac muscle contraction, regulation of cardiac muscle contraction by calcium ion signaling
Myocardium	0	1.51985	0.671	0.18	0	eno3	0.903979	glycolytic process, regulation of vacuole fusion, non-autophagic	phosphopyruvate hydratase activity, magnesium ion binding, lyase activity
Myocardium	0	1.50009	0.673	0.087	0	rbpms2b	0.921904	retinal ganglion cell axon guidance, dendrite morphogenesis, negative regulation of smooth muscle cell differentiation, regulation of retinal ganglion cell axon guidance, female sex differentiation	protein binding, mRNA binding, nucleic acid binding, RNA binding, protein homodimerization activity
Myocardium	0	1.46491	0.531	0.055	0	fhl2a	0.949559		metal ion binding, transcription coregulator activity
Myocardium	0	1.46328	0.633	0.155	0	cox6b1	0.901023
Myocardium	0	1.45471	0.587	0.033	0	aldoab	0.949174	glycolytic process, fructose 1,6-bisphosphate metabolic process	catalytic activity, lyase activity, fructose-bisphosphate aldolase activity
Myocardium	0	1.42222	0.581	0.032	0	actc1a	0.951446	endocardial cushion morphogenesis, endocardial cushion formation, atrioventricular canal development
Myocardium	0	1.37095	0.553	0.035	0	crip2l	0.957073		metal ion binding
Myocardium	0	1.25424	0.731	0.335	0	atp1b1a	0.827079	ion transport, sodium ion transport, potassium ion import across plasma membrane, potassium ion transport, establishment or maintenance of epithelial cell apical/basal polarity, cellular sodium ion homeostasis, cellular potassium ion homeostasis, positive regulation of ATPase activity, sodium ion export across plasma membrane, regulation of epidermis development, skin epidermis development, regul…	ATPase activator activity
Myocardium	0	1.25341	0.879	0.661	0	atp5mc3b	0.659897	ion transport, ATP synthesis coupled proton transport, proton transmembrane transport	proton transmembrane transporter activity, lipid binding
Myocardium	0	1.21166	0.616	0.24	0	hsp90aa1.2	0.864588	protein folding, protein stabilization, cellular response to heat, response to heat, response to cold, response to antibiotic	ATP binding, nucleotide binding, unfolded protein binding, ATPase activity, disordered domain specific binding
Myocardium	0	1.15606	0.757	0.454	0	COX5B	0.760337	proton transmembrane transport, mitochondrial electron transport, cytochrome c to oxygen	metal ion binding, cytochrome-c oxidase activity
Myocardium	0	1.13996	0.662	0.284	0	aldoaa	0.845771	pigmentation, thigmotaxis, axonogenesis, brain development, glycolytic process, fructose 1,6-bisphosphate metabolic process, somitogenesis	catalytic activity, lyase activity, fructose-bisphosphate aldolase activity
Myocardium	0	1.10642	0.535	0.023	0	ldb3a	0.960771	heart development, actin cytoskeleton organization, locomotory behavior, muscle structure development, skeletal muscle tissue development, somitogenesis	metal ion binding, actin binding, muscle alpha-actinin binding, protein binding
Myocardium	0	1.0998	0.236	0.014	0	tnnc1b	0.979602	skeletal muscle contraction, cardiac muscle contraction, regulation of muscle contraction	actin filament binding, calcium ion binding, calcium-dependent protein binding
Myocardium	0	1.09118	0.992	0.966	0	slc25a5	0.378237	transmembrane transport, mitochondrial ATP transmembrane transport, mitochondrial ADP transmembrane transport	ATP:ADP antiporter activity
Myocardium	0	1.0875	0.689	0.284	0	idh2	0.845616	isocitrate metabolic process, oxidation-reduction process	isocitrate dehydrogenase (NADP+) activity, oxidoreductase activity, acting on the CH-OH group of donors, NAD or NADP as acceptor, NAD binding, magnesium ion binding
Myocardium	0	1.06167	0.434	0.027	0	atp2a2a	0.965624	ion transport, proton transmembrane transport, calcium ion transport, calcium ion transmembrane transport, heart looping, regulation of heart contraction, cellular calcium ion homeostasis	metal ion binding, ATP binding, nucleotide binding, ATPase activity, calcium transmembrane transporter activity, phosphorylative mechanism, proton-exporting ATPase activity, phosphorylative mechanism
Myocardium	0	1.05157	0.671	0.324	0	atp5meb	0.82205	ion transport, ATP synthesis coupled proton transport, response to hypoxia, ATP biosynthetic process	proton transmembrane transporter activity
Myocardium	0	1.03975	0.716	0.375	0	atp5f1e	0.792493	ATP synthesis coupled proton transport, ATP biosynthetic process	proton-transporting ATP synthase activity, rotational mechanism
Myocardium	0	1.00437	0.382	0.022	0	hsp90aa1.1	0.970738	protein folding	unfolded protein binding, ATP binding
Myocardium	0	0.993347	0.541	0.048	0	eno1a	0.952736	glycolytic process, regulation of vacuole fusion, non-autophagic	lyase activity, magnesium ion binding, phosphopyruvate hydratase activity
Myocardium	0	0.988158	0.428	0.061	0	rrad	0.952751	signal transduction, negative regulation of high voltage-gated calcium channel activity, regulation of high voltage-gated calcium channel activity	hydrolase activity, GTPase activity, GTP binding, nucleotide binding, calcium channel regulator activity, obsolete small monomeric GTPase activity
Myocardium	0	0.977393	0.68	0.332	0	cycsb	0.822216		heme binding, electron transfer activity
Myocardium	0	0.962177	0.662	0.311	0	cox5aa	0.83715	oxidative phosphorylation, proton transmembrane transport, spinal cord motor neuron differentiation, mitochondrial electron transport, cytochrome c to oxygen, embryonic organ development	metal ion binding, cytochrome-c oxidase activity
Myocardium	0	0.95726	0.513	0.077	0	ldha	0.939132	carboxylic acid metabolic process, oxidation-reduction process, carbohydrate metabolic process	L-lactate dehydrogenase activity, oxidoreductase activity, acting on the CH-OH group of donors, NAD or NADP as acceptor, oxidoreductase activity, catalytic activity
Myocardium	0	0.956105	0.469	0.032	0	lmo7a	0.959875	regulation of cell adhesion, regulation of signaling	metal ion binding, protein binding
Myocardium	0	0.95011	0.482	0.027	0	nexn	0.962626	cell adhesion, axon guidance, homophilic cell adhesion via plasma membrane adhesion molecules, dendrite self-avoidance, cardiac muscle fiber development	cell-cell adhesion mediator activity, protein binding
Myocardium	0	0.949647	0.85	0.62	0	atp5f1b	0.674024	ion transport, ATP synthesis coupled proton transport, proton transmembrane transport, ATP metabolic process, ATP biosynthetic process, mitochondrial ATP synthesis coupled proton transport	ATP binding, nucleotide binding, proton-transporting ATP synthase activity, rotational mechanism, proton-transporting ATPase activity, rotational mechanism
Myocardium	0	0.949439	0.476	0.035	0	trdn	0.956946		signaling receptor binding
Myocardium	0	0.944941	0.665	0.301	0	uqcrb	0.825117	mitochondrial electron transport, ubiquinol to cytochrome c, angiogenesis, aerobic respiration
Myocardium	0	0.942934	0.591	0.173	0	ldhba	0.883701	carboxylic acid metabolic process, oxidation-reduction process, carbohydrate metabolic process	L-lactate dehydrogenase activity, oxidoreductase activity, acting on the CH-OH group of donors, NAD or NADP as acceptor, oxidoreductase activity, catalytic activity
Myocardium	0	0.930825	0.491	0.071	0	tuba8l2	0.941375	mitotic cell cycle, microtubule cytoskeleton organization, microtubule-based process	GTPase activity, GTP binding, nucleotide binding, structural constituent of cytoskeleton
Myocardium	0	0.915568	0.419	0.03	0	fhl1a	0.963448	locomotory behavior, cardiac muscle tissue development, skeletal muscle tissue development, cardiac chamber morphogenesis, cardiac ventricle morphogenesis, cardiac atrium morphogenesis, skeletal muscle cell differentiation, skeletal muscle satellite cell differentiation	metal ion binding, ion channel binding
Myocardium	0	0.900195	0.563	0.158	0	rbpms2a	0.907013	retinal ganglion cell axon guidance, dendrite morphogenesis, negative regulation of smooth muscle cell differentiation, regulation of retinal ganglion cell axon guidance, female sex differentiation	nucleic acid binding, RNA binding, protein homodimerization activity, mRNA binding
Myocardium	0	0.894369	0.733	0.452	0	atp5l	0.759673	ion transport, ATP synthesis coupled proton transport, ATP biosynthetic process	proton transmembrane transporter activity
Myocardium	0	0.893742	0.461	0.023	0	synpo2lb	0.965754	cardiac muscle tissue development, skeletal muscle tissue development, positive regulation of actin filament bundle assembly	actin binding, protein binding
Myocardium	0	0.89241	0.636	0.35	0	atp5mc1	0.809917	ion transport, ATP synthesis coupled proton transport, proton transmembrane transport	proton transmembrane transporter activity, lipid binding
Myocardium	0	0.87758	0.62	0.33	0	cox7a2a	0.821275		cytochrome-c oxidase activity, electron transfer activity
Myocardium	0	0.875996	0.674	0.354	0	cox7b	0.801684	oxidative phosphorylation, electron transport chain, proton transmembrane transport	cytochrome-c oxidase activity
Myocardium	0	0.873367	0.409	0.018	0	myom1b	0.97235	muscle contraction	actin filament binding, kinase binding, protein binding
Myocardium	0	0.867175	0.747	0.462	0	atp5fa1	0.745191	ion transport, ATP synthesis coupled proton transport, proton transmembrane transport, defense response to bacterium, ATP metabolic process, ATP biosynthetic process	ATP binding, nucleotide binding, lipoteichoic acid binding, adenyl ribonucleotide binding, proton-transporting ATP synthase activity, rotational mechanism, ADP binding
Myocardium	0	0.851103	0.36	0.014	0	mustn1b	0.973672	chondrocyte proliferation, chondrocyte differentiation, tissue regeneration
Myocardium	0	0.850553	0.689	0.473	0	cox8a	0.756901		cytochrome-c oxidase activity
Myocardium	0	0.848578	0.36	0.017	0	csrp3	0.973416	sarcomere organization, heart contraction, actin cytoskeleton organization, cardiac muscle contraction, muscle tissue development, response to muscle stretch	metal ion binding, structural constituent of muscle, actinin binding
Myocardium	0	0.845962	0.363	0.018	0	xirp1	0.974757	actin cytoskeleton organization	actin binding
Myocardium	0	0.845853	0.685	0.362	0	selenow1	0.816469
Myocardium	0	0.83822	0.204	0.012	0	smtnl1	0.98349	actin cytoskeleton organization	protein binding, molecular_function
Myocardium	0	0.837813	0.584	0.197	0	mdh2	0.876335	carbohydrate metabolic process, tricarboxylic acid cycle, carboxylic acid metabolic process, malate metabolic process, oxidation-reduction process	catalytic activity, oxidoreductase activity, oxidoreductase activity, acting on the CH-OH group of donors, NAD or NADP as acceptor, malate dehydrogenase activity, L-malate dehydrogenase activity
Myocardium	0	0.83046	0.602	0.253	0	uqcr10	0.859025	mitochondrial electron transport, ubiquinol to cytochrome c
Myocardium	0	0.829404	0.629	0.318	0	atp5mf	0.816202
Myocardium	0	0.825626	0.709	0.401	0	hsp70l	0.795957	response to cadmium ion, vesicle-mediated transport, definitive hemopoiesis, chaperone cofactor-dependent protein refolding, protein refolding, blood vessel development, response to heat, cellular response to unfolded protein, response to metal ion	ATP binding, nucleotide binding, heat shock protein binding, unfolded protein binding, ATPase activity, ubiquitin protein ligase binding, protein folding chaperone, misfolded protein binding
Myocardium	0	0.825346	0.389	0.024	0	si:dkey-164f24.2	0.967422
Myocardium	0	0.822295	0.441	0.022	0	bves	0.960991
Myocardium	0	0.820023	0.464	0.02	0	ldb3b	0.962605	actin cytoskeleton organization, heart development, muscle structure development	protein binding, actin binding, muscle alpha-actinin binding
Myocardium	0	0.80253	0.61	0.287	0	atp5po	0.839972	ion transport, ATP synthesis coupled proton transport, ATP biosynthetic process, mitochondrial ATP synthesis coupled proton transport	proton-transporting ATP synthase activity, rotational mechanism
Myocardium	0	0.799736	0.304	0.015	0	zgc:86709	0.97874	positive regulation of gene expression, mesenchyme migration
Myocardium	0	0.797065	0.373	0.019	0	pygmb	0.971088	skeletal muscle fiber development, carbohydrate metabolic process, glycogen catabolic process, carbohydrate storage, metabolic process, glycogen metabolic process	transferase activity, transferase activity, transferring glycosyl groups, 1,4-alpha-oligoglucan phosphorylase activity, glycogen phosphorylase activity, pyridoxal phosphate binding, linear malto-oligosaccharide phosphorylase activity, SHG alpha-glucan phosphorylase activity, catalytic activity
Myocardium	0	0.791437	0.723	0.486	0	slc25a3b	0.739204	phosphate ion transmembrane transport, mitochondrial phosphate ion transmembrane transport	inorganic phosphate transmembrane transporter activity
Myocardium	0	0.786617	0.374	0.019	0	slc8a1a	0.971945	ion transport, transmembrane transport, sodium ion transport, sarcomere organization, sodium ion transmembrane transport, calcium ion transport, regulation of heart contraction, cell communication, cellular calcium ion homeostasis, metal ion transport, calcium ion import across plasma membrane	metal ion binding, antiporter activity, calmodulin binding, calcium:sodium antiporter activity, cation:cation antiporter activity
Myocardium	0	0.784942	0.431	0.091	0	sorbs1	0.941228		protein binding
Myocardium	0	0.784147	0.398	0.019	0	ryr2b	0.967201	cellular calcium ion homeostasis, calcium ion transmembrane transport, calcium ion transport, transmembrane transport, ion transport	ryanodine-sensitive calcium-release channel activity, ion channel activity, calcium channel activity, calcium ion binding, protein binding
Myocardium	0	0.781519	0.382	0.012	0	lmod2b	0.975539	actin filament organization, muscle contraction, myofibril assembly, pointed-end actin filament capping	tropomyosin binding
Myocardium	0	0.778549	0.608	0.327	0	cox6c	0.817713		cytochrome-c oxidase activity
Myocardium	0	0.774108	0.699	0.479	0	ndufa4l	0.74809	electron transport chain, proton transmembrane transport	cytochrome-c oxidase activity
Myocardium	0	0.773826	0.804	0.631	0	cox6b2	0.664246
Myocardium	0	0.762147	0.39	0.015	0	actn2b	0.97031	sarcomere organization, heart development, eye development, skeletal muscle fiber development, myofibril assembly	calcium ion binding, protein binding, actin binding, metal ion binding
Myocardium	0	0.760923	0.595	0.306	0	atp5pf	0.830796	ion transport, ATP synthesis coupled proton transport	proton transmembrane transporter activity
Myocardium	0	0.75653	0.586	0.282	0	atp5pd	0.840647	ion transport, ATP synthesis coupled proton transport	proton transmembrane transporter activity
Myocardium	0	0.743778	0.437	0.063	0	arvcfb	0.946356	calcium-dependent cell-cell adhesion via plasma membrane cell adhesion molecules, cell-cell adhesion, multicellular organism development, cell adhesion, cell-cell junction assembly	cadherin binding, protein binding
Myocardium	0	0.735169	0.49	0.161	0	tpi1b	0.917521	glycolytic process, gluconeogenesis	triose-phosphate isomerase activity, catalytic activity, isomerase activity, lyase activity, methylglyoxal synthase activity
Myocardium	0	0.734948	0.698	0.437	0	atp5pb	0.766054	ion transport, ATP synthesis coupled proton transport	proton transmembrane transporter activity
Myocardium	0	0.731982	0.454	0.094	0	cox17	0.934109	response to copper ion, mitochondrial cytochrome c oxidase assembly, cellular response to copper ion	copper ion binding, copper chaperone activity
Myocardium	0	0.727965	0.4	0.014	0	casq2	0.970726	regulation of release of sequestered calcium ion into cytosol, regulation of cardiac muscle contraction by regulation of the release of sequestered calcium ion	calcium ion binding
Myocardium	0	0.725836	0.54	0.216	0	uqcrq	0.873846	mitochondrial electron transport, ubiquinol to cytochrome c	ubiquinol-cytochrome-c reductase activity
Myocardium	0	0.718759	0.523	0.187	0	myl9b	0.889094		calcium ion binding
Myocardium	0	0.716364	0.544	0.217	0	ndufa6	0.86579
Myocardium	0	0.699025	0.312	0.016	0	flnca	0.97808	locomotory behavior, muscle cell cellular homeostasis	actin binding, protein binding
Myocardium	0	0.696738	0.335	0.02	0	myh7bb	0.97452		motor activity, actin filament binding, ATP binding, protein binding
Myocardium	1.16816e-235	0.695731	0.492	0.257	2.275e-231	fabp3	0.878401	chordate embryonic development, heart development, heart looping	lipid binding
Myocardium	0	0.694414	0.435	0.11	0	mpc1	0.931078	digestive tract development, pyruvate metabolic process, mitochondrial pyruvate transmembrane transport	pyruvate transmembrane transporter activity
Myocardium	0	0.692094	0.79	0.622	0	cox4i1	0.666242	oxidative phosphorylation, proton transmembrane transport, response to hypoxia, mitochondrial electron transport, cytochrome c to oxygen	cytochrome-c oxidase activity, oxidoreductase activity
Myocardium	1.22323e-280	0.692062	0.645	0.441	2.38225e-276	cox6a1	0.770166	oxidative phosphorylation, proton transmembrane transport, regulation of catalytic activity, mitochondrial electron transport, cytochrome c to oxygen	cytochrome-c oxidase activity, oxidoreductase activity, enzyme regulator activity
Myocardium	0	0.688728	0.167	0.011	0	si:ch211-270g19.5	0.985581	negative regulation of catalytic activity, regulation of ATPase-coupled calcium transmembrane transporter activity	ATPase inhibitor activity
Myocardium	0	0.681961	0.486	0.159	0	ndufb3	0.900986	electron transport chain, mitochondrial respiratory chain complex I assembly
Myocardium	1.73933e-286	0.674865	0.644	0.416	3.38735e-282	vdac2	0.763333	ion transport, transmembrane transport, inorganic anion transport, regulation of heart contraction, fin regeneration, anion transmembrane transport, calcium import into the mitochondrion	identical protein binding, channel activity, voltage-gated anion channel activity, porin activity
Myocardium	0	0.668204	0.609	0.351	0	uqcrh	0.813592	mitochondrial electron transport, ubiquinol to cytochrome c, aerobic respiration	ubiquinol-cytochrome-c reductase activity
Myocardium	0	0.667243	0.468	0.109	0	fxyd1	0.93597	regulation of ion transport, ion transport, regulation of sodium ion transmembrane transporter activity	ion channel regulator activity, sodium channel regulator activity
Myocardium	0	0.6643	0.361	0.01	0	pgam2	0.97379	glycolytic process, myoblast fusion	hydrolase activity, catalytic activity, isomerase activity, bisphosphoglycerate mutase activity, phosphoglycerate mutase activity, intramolecular transferase activity, phosphotransferases
Myocardium	0	0.663565	0.523	0.214	0	atp5md	0.869739
Myocardium	0	0.659088	0.501	0.185	0	ndufb7	0.885548	electron transport chain	NADH dehydrogenase (ubiquinone) activity, NADH dehydrogenase activity
Myocardium	0	0.654998	0.626	0.368	0	cox7c	0.797238	oxidative phosphorylation, proton transmembrane transport, mitochondrial electron transport, cytochrome c to oxygen	cytochrome-c oxidase activity
Myocardium	0	0.654211	0.368	0.047	0	ak1	0.96264	phosphorylation, nucleobase-containing compound metabolic process, ADP biosynthetic process, AMP metabolic process, ATP metabolic process, nucleoside monophosphate phosphorylation, nucleoside triphosphate biosynthetic process, nucleoside diphosphate phosphorylation	transferase activity, ATP binding, nucleotide binding, kinase activity, adenylate kinase activity, nucleobase-containing compound kinase activity, nucleoside diphosphate kinase activity
Myocardium	0	0.652548	0.554	0.275	0	atp5f1d	0.844737	ion transport, ATP synthesis coupled proton transport	proton-transporting ATP synthase activity, rotational mechanism
Myocardium	0	0.644913	0.607	0.352	0	zgc:193541	0.803437	biological_process	molecular_function
Myocardium	0	0.62957	0.342	0.021	0	lgals2a	0.974739	skeletal muscle fiber development, sprouting angiogenesis, vasculature development, positive regulation of neurogenesis, positive regulation of wound healing	carbohydrate binding, laminin binding, galactoside binding
Myocardium	0	0.628928	0.309	0.021	0	myh7ba	0.976803		motor activity, actin filament binding, ATP binding, protein binding
Myocardium	0	0.627906	0.493	0.219	0	atp5f1c	0.878476	ATP synthesis coupled proton transport	proton-transporting ATP synthase activity, rotational mechanism
Myocardium	0	0.60962	0.373	0.068	0	ckbb	0.950302	phosphorylation, phosphocreatine biosynthetic process	transferase activity, catalytic activity, ATP binding, nucleotide binding, kinase activity, creatine kinase activity, transferase activity, transferring phosphorus-containing groups
Myocardium	0	0.609518	0.527	0.222	0	atp5if1b	0.876369	negative regulation of ATPase activity	ATPase inhibitor activity
Myocardium	0	0.609236	0.357	0.012	0	myom2a	0.972901	muscle contraction	actin filament binding, protein binding
Myocardium	0	0.605839	0.452	0.133	0	ndufa5	0.907702	respiratory electron transport chain	NADH dehydrogenase (ubiquinone) activity
Myocardium	0	0.601802	0.353	0.016	0	hspb7	0.971718	autophagy, Kupffer's vesicle development, determination of heart left/right asymmetry, cardioblast migration to the midline involved in heart rudiment formation, heart development, left/right pattern formation, determination of digestive tract left/right asymmetry	molecular_function
Myocardium	0	0.601121	0.541	0.268	0	ndufb8	0.842741	mitochondrial electron transport, NADH to ubiquinone	NADH dehydrogenase (ubiquinone) activity, NADH dehydrogenase activity
Myocardium	0	0.58769	0.34	0.012	0	pla1a	0.975038	lipid metabolic process	carboxylic ester hydrolase activity, triglyceride lipase activity
Myocardium	0	0.5814	0.174	0.013	0	hspb11	0.986794
Myocardium	0	0.581339	0.441	0.132	0	mdh1aa	0.92433	carbohydrate metabolic process, tricarboxylic acid cycle, carboxylic acid metabolic process, NADH metabolic process, malate metabolic process, oxaloacetate metabolic process, oxidation-reduction process	catalytic activity, oxidoreductase activity, oxidoreductase activity, acting on the CH-OH group of donors, NAD or NADP as acceptor, malate dehydrogenase activity, L-malate dehydrogenase activity
Myocardium	0	0.577869	0.495	0.216	0	cox5ab	0.874144	oxidative phosphorylation, proton transmembrane transport, spinal cord motor neuron differentiation, mitochondrial electron transport, cytochrome c to oxygen, embryonic organ development	metal ion binding, cytochrome-c oxidase activity
Myocardium	0	0.576559	0.347	0.06	0	cd9a	0.955772	single fertilization
Myocardium	0	0.574369	0.308	0.048	0	bag3	0.965951		chaperone binding, protein binding
Myocardium	0	0.57378	0.207	0.016	0	acta1a	0.983247	skeletal muscle fiber development, positive regulation of gene expression, mesenchyme migration
Myocardium	0	0.572731	0.472	0.199	0	atp1a1a.1	0.896096	ion transport, heart development, brain morphogenesis, potassium ion import across plasma membrane, potassium ion transport, regulation of heart contraction, determination of left/right symmetry, brain development, embryonic heart tube development, cellular sodium ion homeostasis, establishment or maintenance of transmembrane electrochemical gradient, cellular potassium ion homeostasis, sodium io…	metal ion binding, ATP binding, nucleotide binding, ATPase activity, sodium:potassium-exchanging ATPase activity, potassium transmembrane transporter activity, phosphorylative mechanism
Myocardium	0	0.571315	0.177	0.024	0	acta2	0.98207	heart contraction, blood circulation, positive regulation of gene expression, mesenchyme migration
Myocardium	0	0.559549	0.339	0.032	0	ppdpfa	0.966028	cell differentiation, multicellular organism development
Myocardium	8.69036e-197	0.559454	0.548	0.314	1.69245e-192	hsp70.2	0.847246	response to cadmium ion, vesicle-mediated transport, chaperone cofactor-dependent protein refolding, protein refolding, camera-type eye morphogenesis, response to heat, response to xenobiotic stimulus, cellular response to unfolded protein	ATP binding, nucleotide binding, heat shock protein binding, unfolded protein binding, ATPase activity, ubiquitin protein ligase binding, protein folding chaperone, misfolded protein binding
Myocardium	0	0.548406	0.296	0.009	0	trim63a	0.979784	positive regulation of transcription, DNA-templated, protein ubiquitination	metal ion binding, zinc ion binding, ubiquitin-protein transferase activity
Myocardium	0	0.546332	0.377	0.073	0	gpia	0.952704	signal transduction, glycolytic process, gluconeogenesis, glucose 6-phosphate metabolic process	isomerase activity, cytokine activity, monosaccharide binding, glucose-6-phosphate isomerase activity
Myocardium	0	0.545786	0.385	0.082	0	pkma	0.953955	glycolytic process, phosphorylation, cellular response to insulin stimulus	potassium ion binding, pyruvate kinase activity, magnesium ion binding, catalytic activity, transferase activity, metal ion binding, ATP binding, nucleotide binding, kinase activity
Myocardium	0	0.544818	0.254	0.01	0	oaz2b	0.982979	positive regulation of protein catabolic process, polyamine metabolic process, negative regulation of catalytic activity	ornithine decarboxylase inhibitor activity
Myocardium	0	0.543387	0.523	0.239	0	uqcrfs1	0.860685	mitochondrial electron transport, ubiquinol to cytochrome c, oxidation-reduction process	metal ion binding, ubiquinol-cytochrome-c reductase activity, oxidoreductase activity, iron-sulfur cluster binding, 2 iron, 2 sulfur cluster binding
Myocardium	0	0.543309	0.312	0.012	0	unc45b	0.976809		protein binding
Myocardium	0	0.543201	0.375	0.082	0	chchd10	0.939945	axonogenesis, mitochondrion organization, skeletal myofibril assembly
Myocardium	0	0.538208	0.305	0.008	0	srl	0.978346	endocytosis, endosomal transport	GTP binding, nucleotide binding
Myocardium	0	0.53641	0.142	0.016	0	actc1b	0.986474
Myocardium	0	0.535066	0.284	0.02	0	ndufa4	0.973175
Myocardium	0	0.533498	0.345	0.063	0	bcam	0.959721
Myocardium	0	0.533059	0.203	0.015	0	tnni4a	0.98275	skeletal muscle contraction, muscle contraction, cardiac muscle contraction	molecular_function
Myocardium	0	0.531569	0.294	0.008	0	adprhl1	0.977507	protein de-ADP-ribosylation	ADP-ribosylarginine hydrolase activity, magnesium ion binding
Myocardium	5.18313e-105	0.521141	0.986	0.98	1.00941e-100	mt-cyb	0.299971	respiratory electron transport chain	ubiquinol-cytochrome-c reductase activity, oxidoreductase activity, electron transfer activity
Myocardium	0	0.521081	0.451	0.165	0	cyc1	0.900916	mitochondrial electron transport, ubiquinol to cytochrome c	metal ion binding, electron transfer activity, heme binding
Myocardium	0	0.520258	0.303	0.01	0	apobec2a	0.976271		catalytic activity
Myocardium	0	0.51774	0.322	0.01	0	smpx	0.974594		molecular_function
Myocardium	0	0.513028	0.481	0.202	0	ndufs5	0.890384	mitochondrial respiratory chain complex I assembly	molecular_function
Myocardium	0	0.510961	0.465	0.212	0	vdac3	0.885876	regulation of cilium assembly, anion transmembrane transport, transmembrane transport, ion transport, inorganic anion transport, fin regeneration	voltage-gated anion channel activity, nucleotide binding, porin activity
Myocardium	0	0.507763	0.336	0.061	0	sod2	0.955813	innate immune response, response to cadmium ion, superoxide metabolic process, neutrophil homeostasis, response to methylmercury, removal of superoxide radicals, oxidation-reduction process	metal ion binding, oxidoreductase activity, manganese ion binding, superoxide dismutase activity
Myocardium	0	0.507014	0.295	0.026	0	apln	0.971171	signal transduction	apelin receptor binding, hormone activity
Myocardium	0	0.495802	0.318	0.022	0	si:ch211-131k2.3	0.971866	protein folding, chaperone-mediated protein complex assembly	chaperone binding, Hsp90 protein binding
Myocardium	0	0.492531	0.227	0.011	0	cox4i1l	0.982516	oxidative phosphorylation, proton transmembrane transport, mitochondrial electron transport, cytochrome c to oxygen	cytochrome-c oxidase activity, oxidoreductase activity
Myocardium	2.2903e-72	0.478767	0.969	0.964	4.46037e-68	mt-atp6	0.332127	ATP synthesis coupled proton transport	proton transmembrane transporter activity
Myocardium	0	0.478073	0.379	0.126	0	ndufa12	0.92005	mitochondrial respiratory chain complex I assembly, response to oxidative stress	NADH dehydrogenase (ubiquinone) activity, electron transfer activity
Myocardium	2.42007e-94	0.477331	0.407	0.259	4.71308e-90	her6	0.878328	regulation of transcription, DNA-templated, regulation of transcription by RNA polymerase II, Notch signaling pathway, anterior/posterior pattern specification, regulation of neurogenesis, regulation of neuron differentiation, thalamus development, somite specification, negative regulation of neuron differentiation	DNA binding, protein dimerization activity, RNA polymerase II cis-regulatory region sequence-specific DNA binding, DNA-binding transcription factor activity, RNA polymerase II-specific
Myocardium	2.21804e-286	0.476481	0.43	0.19	4.31964e-282	atp5if1a	0.889887	negative regulation of ATPase activity	ATPase inhibitor activity
Myocardium	0	0.470469	0.414	0.147	0	ndufs7	0.905143	oxidation-reduction process, electron transport chain, aerobic respiration, mitochondrial respiratory chain complex I assembly, electron transport coupled proton transport	iron-sulfur cluster binding, 4 iron, 4 sulfur cluster binding, NADH dehydrogenase (ubiquinone) activity, quinone binding, metal ion binding
Myocardium	0	0.465891	0.297	0.029	0	pabpc4	0.966601		nucleic acid binding, RNA binding, mRNA 3'-UTR binding, poly(U) RNA binding, poly(A) binding
Myocardium	0	0.462617	0.239	0.029	0	bmp4	0.977807		growth factor activity
Myocardium	1.69877e-192	0.457484	0.563	0.357	3.30836e-188	atp5mc3a	0.810239	ion transport, ATP synthesis coupled proton transport, proton transmembrane transport	proton transmembrane transporter activity, lipid binding
Myocardium	0	0.456687	0.419	0.168	0	ndufb10	0.900944
Myocardium	1.94564e-293	0.454976	0.421	0.181	3.78913e-289	ndufb4	0.899686	electron transport chain	NADH dehydrogenase (ubiquinone) activity
Myocardium	0	0.451183	0.25	0.018	0	cox7a1	0.979551	electron transport chain, proton transmembrane transport, regulation of oxidative phosphorylation, mitochondrial respirasome assembly	electron transfer activity, cytochrome-c oxidase activity
Myocardium	2.20691e-237	0.450282	0.541	0.277	4.29796e-233	alcama	0.85265
Myocardium	0	0.448803	0.337	0.085	0	ablim1b	0.942086	cytoskeleton organization, cilium assembly, lamellipodium assembly	actin filament binding, actin binding, metal ion binding
Myocardium	0	0.44765	0.397	0.149	0	ndufab1b	0.908302	lipid metabolic process, fatty acid metabolic process, fatty acid biosynthetic process	acyl binding, acyl carrier activity
Myocardium	0	0.446347	0.376	0.125	0	ndufa2	0.927363
Myocardium	0	0.446336	0.253	0.017	0	cacna1g	0.98045	calcium ion import, calcium ion transmembrane transport, transmembrane transport, ion transport, sodium ion transmembrane transport, regulation of ion transmembrane transport, neuronal action potential, membrane depolarization during action potential, calcium ion transport, positive regulation of calcium ion-dependent exocytosis	low voltage-gated calcium channel activity, cation channel activity, ion channel activity, voltage-gated calcium channel activity, voltage-gated ion channel activity, voltage-gated sodium channel activity, calcium channel activity
Myocardium	0	0.446296	0.3	0.052	0	MGARP	0.96251
Myocardium	0	0.446237	0.424	0.171	0	suclg1	0.90131		catalytic activity
Myocardium	1.53342e-76	0.438907	0.994	0.995	2.98634e-72	mt-co2	0.253049	electron transport chain	cytochrome-c oxidase activity, copper ion binding, oxidoreductase activity
Myocardium	0	0.432669	0.299	0.052	0	rbm24a	0.960778		nucleic acid binding
Myocardium	0	0.423015	0.361	0.118	0	ndufa8	0.92271	mitochondrial electron transport, NADH to ubiquinone
Myocardium	1.71379e-76	0.42188	0.965	0.918	3.33761e-72	mt-co1	0.396161	aerobic respiration, oxidation-reduction process	heme binding, cytochrome-c oxidase activity
Myocardium	0	0.421497	0.249	0.033	0	col18a1a	0.97224	extracellular matrix organization, neural crest cell migration	protein binding, extracellular matrix structural constituent
Myocardium	0	0.419862	0.376	0.135	0	micos10	0.913533	biological_process	molecular_function
Myocardium	0	0.417829	0.364	0.122	0	ndufa11	0.924103	mitochondrial respiratory chain complex I assembly
Myocardium	1.31163e-217	0.41775	0.427	0.215	2.55441e-213	ndufb9	0.878353	mitochondrial electron transport, NADH to ubiquinone
Myocardium	0	0.416513	0.269	0.008	0	asb5b	0.979373	protein ubiquitination, positive regulation of protein catabolic process, intracellular signal transduction	molecular_function, protein binding
Myocardium	0	0.414582	0.392	0.153	0	ndufa1	0.90377		molecular_function
Myocardium	0	0.410956	0.365	0.113	0	rtn1a	0.938158	biological_process	molecular_function
Myocardium	0	0.409806	0.364	0.108	0	cox7a2l	0.924411	electron transport chain, proton transmembrane transport, regulation of oxidative phosphorylation, mitochondrial respirasome assembly	electron transfer activity, cytochrome-c oxidase activity
Myocardium	6.08919e-146	0.408699	0.59	0.374	1.18587e-141	hsp70.3	0.812634	vesicle-mediated transport, chaperone cofactor-dependent protein refolding, protein refolding, camera-type eye morphogenesis, cellular response to unfolded protein	ATP binding, nucleotide binding, heat shock protein binding, unfolded protein binding, ATPase activity, ubiquitin protein ligase binding, protein folding chaperone, misfolded protein binding
Myocardium	9.86055e-73	0.404385	0.991	0.99	1.92034e-68	mt-co3	0.235978	aerobic electron transport chain, respiratory electron transport chain	cytochrome-c oxidase activity, heme-copper terminal oxidase activity
Myocardium	1.3939e-307	0.401515	0.379	0.144	2.71462e-303	pgam1a	0.92617	glycolytic process	hydrolase activity, catalytic activity, isomerase activity, bisphosphoglycerate mutase activity, phosphoglycerate mutase activity, intramolecular transferase activity, phosphotransferases
Myocardium	1.54196e-182	0.398261	0.47	0.266	3.00296e-178	ccng1	0.854124	regulation of cyclin-dependent protein serine/threonine kinase activity, mitotic cell cycle phase transition, regulation of cell cycle	cyclin-dependent protein serine/threonine kinase regulator activity
Myocardium	2.82257e-142	0.39761	0.836	0.661	5.49696e-138	hmga1a	0.640643	regulation of transcription, DNA-templated, regulation of RNA splicing	DNA binding, transcription coregulator activity
Myocardium	0	0.396617	0.248	0.013	0	rbfox1l	0.979275	regulation of RNA splicing, mRNA processing, RNA splicing	nucleic acid binding, RNA binding
Myocardium	0	0.395729	0.242	0.009	0	nkx2.5	0.980173	regulation of cardiac conduction, cardiac muscle contraction, regulation of transcription by RNA polymerase II, heart development, regulation of transcription, DNA-templated, heart contraction, cell differentiation, cardiac muscle cell proliferation, heart morphogenesis, heart looping, embryonic viscerocranium morphogenesis, embryonic heart tube development, cardiac chamber development, pharyngea…	DNA-binding transcription factor activity, RNA polymerase II-specific, DNA-binding transcription factor activity, DNA binding, RNA polymerase II cis-regulatory region sequence-specific DNA binding
Myocardium	0	0.376605	0.32	0.091	0	si:ch211-235e9.6	0.941374
Myocardium	2.2723e-138	0.368742	0.512	0.328	4.42531e-134	hspe1	0.822177	protein folding, chaperone cofactor-dependent protein refolding	ATP binding, unfolded protein binding, chaperone binding, ATPase activity, metal ion binding
Myocardium	0	0.365239	0.228	0.015	0	ppp1r3cb	0.980233	carbohydrate metabolic process, glycogen metabolic process, glycogen biosynthetic process	protein binding, protein phosphatase binding
Myocardium	0	0.364184	0.239	0.023	0	ppp1r14c	0.977835	negative regulation of phosphoprotein phosphatase activity, regulation of phosphorylation	protein phosphatase inhibitor activity, protein serine/threonine phosphatase inhibitor activity
Myocardium	0	0.363376	0.199	0.006	0	mybphb	0.985708		protein binding
Myocardium	2.67268e-121	0.362244	0.426	0.248	5.20505e-117	hsp70.1	0.874119	response to cadmium ion, camera-type eye morphogenesis, response to heat, response to xenobiotic stimulus, vesicle-mediated transport, chaperone cofactor-dependent protein refolding, protein refolding, cellular response to unfolded protein	ATP binding, nucleotide binding, ATPase activity, heat shock protein binding, unfolded protein binding, ubiquitin protein ligase binding, protein folding chaperone, misfolded protein binding
Myocardium	3.67445e-251	0.362061	0.337	0.13	7.15599e-247	cdh2	0.929013	cell adhesion, homophilic cell adhesion via plasma membrane adhesion molecules, cell-cell adhesion, regulation of signal transduction	metal ion binding, calcium ion binding
Myocardium	0	0.359908	0.27	0.057	0	slc38a4	0.961916
Myocardium	2.29168e-266	0.359502	0.39	0.161	4.46305e-262	vdac1	0.903015	ion transport, transmembrane transport, apoptotic process, anion transport, inorganic anion transport, anion transmembrane transport	voltage-gated anion channel activity, porin activity
Myocardium	9.62739e-246	0.358682	0.274	0.094	1.87493e-241	hspb8	0.947603	cellular response to unfolded protein	protein homodimerization activity
Myocardium	0	0.357596	0.304	0.075	0	NDUFB1	0.94533		NADH dehydrogenase activity
Myocardium	1.08261e-247	0.355728	0.344	0.137	2.10839e-243	gstm.1	0.928299	glutathione metabolic process	glutathione transferase activity, protein binding
Myocardium	0	0.354742	0.229	0.016	0	ndrg4	0.978328	signal transduction, cardiac muscle cell proliferation, positive regulation of ERK1 and ERK2 cascade, heart looping, embryonic heart tube development, clustering of voltage-gated sodium channels, brain development
Myocardium	0	0.353431	0.287	0.072	0	sdhb	0.947127	tricarboxylic acid cycle, oxidation-reduction process	2 iron, 2 sulfur cluster binding, iron-sulfur cluster binding, oxidoreductase activity, electron transfer activity
Myocardium	6.82055e-211	0.349499	0.37	0.169	1.3283e-206	uqcrc1	0.901105		metal ion binding
Myocardium	1.97215e-231	0.348936	0.322	0.128	3.84076e-227	prdx5	0.933319	cellular oxidant detoxification, fin regeneration, cellular response to oxidative stress, cell redox homeostasis, hydrogen peroxide catabolic process	oxidoreductase activity, peroxidase activity, thioredoxin peroxidase activity, antioxidant activity
Myocardium	0	0.348238	0.126	0.004	0	mylz3	0.99127		calcium ion binding
Myocardium	0	0.347555	0.27	0.053	0	palld	0.966565
Myocardium	0	0.347347	0.122	0.008	0	tcap	0.991961
Myocardium	0	0.344364	0.188	0.031	0	camk2n1a	0.97861	phosphorylation, negative regulation of protein kinase activity, negative regulation of protein phosphorylation	kinase activity, protein kinase binding, protein kinase inhibitor activity, calcium-dependent protein kinase inhibitor activity
Myocardium	0	0.342614	0.277	0.082	0	gsna	0.945426	central nervous system development, cell projection assembly, actin nucleation, actin polymerization or depolymerization, barbed-end actin filament capping, actin filament severing, cell projection organization	actin binding, actin filament binding, calcium ion binding, phosphatidylinositol-4,5-bisphosphate binding
Myocardium	0	0.342606	0.258	0.042	0	ptp4a3a	0.961433	peptidyl-tyrosine dephosphorylation, dephosphorylation	protein tyrosine phosphatase activity, phosphatase activity
Myocardium	2.21906e-53	0.341278	0.809	0.737	4.32161e-49	mt-nd2	0.569481	mitochondrial electron transport, NADH to ubiquinone, oxidation-reduction process	NADH dehydrogenase (ubiquinone) activity
Myocardium	1.87e-189	0.338912	0.362	0.17	3.64182e-185	c1qbp	0.899796	adaptive immune response, positive regulation of mitochondrial translation	mRNA binding, translation activator activity, mitochondrial ribosome binding
Myocardium	1.86113e-298	0.337028	0.304	0.1	3.62454e-294	ndufa3	0.932353		molecular_function
Myocardium	0	0.336913	0.204	0.007	0	kcnh6a	0.985638	ion transport, transmembrane transport, regulation of membrane potential, heart contraction, potassium ion transport, regulation of ion transmembrane transport, regulation of heart contraction, potassium ion transmembrane transport, regulation of ventricular cardiac muscle cell membrane repolarization, membrane repolarization during cardiac muscle cell action potential	ion channel activity, voltage-gated ion channel activity, voltage-gated potassium channel activity, potassium channel activity
Myocardium	0	0.336506	0.162	0.006	0	apcdd1l	0.988412	negative regulation of Wnt signaling pathway	Wnt-protein binding
Myocardium	0	0.336005	0.306	0.097	0	mpc2	0.93728	mitochondrial pyruvate transmembrane transport	pyruvate transmembrane transporter activity
Myocardium	0	0.33242	0.178	0.023	0	id4	0.979514	negative regulation of transcription by RNA polymerase II, negative regulation of transcription, DNA-templated, cell differentiation, circadian regulation of gene expression, atrioventricular canal development, atrioventricular valve development, regulation of Wnt signaling pathway involved in heart development	protein dimerization activity
Myocardium	4.31944e-270	0.330992	0.316	0.113	8.41212e-266	ndufb6	0.924823	mitochondrial electron transport, NADH to ubiquinone, mitochondrial ATP synthesis coupled electron transport	molecular_function
Myocardium	0	0.330044	0.304	0.094	0	hadhb	0.931225		transferase activity, transferring acyl groups other than amino-acyl groups, transferase activity, transferring acyl groups
Myocardium	0	0.328642	0.283	0.073	0	ndufa9a	0.949983
Myocardium	0	0.327594	0.227	0.031	0	mylk3	0.973861	protein phosphorylation	protein kinase activity, ATP binding, nucleotide binding
Myocardium	0	0.327552	0.171	0.009	0	cavin1a	0.98651	termination of RNA polymerase I transcription
Myocardium	0	0.322856	0.164	0.021	0	mmel1	0.98118	proteolysis, protein processing	metalloendopeptidase activity, metallopeptidase activity, hydrolase activity, metal ion binding, peptidase activity
Myocardium	0	0.322827	0.203	0.015	0	si:dkey-184p18.2	0.981033	biological_process	molecular_function
Myocardium	6.78319e-60	0.321788	0.912	0.855	1.32103e-55	mt-nd4	0.46994	ATP synthesis coupled electron transport, oxidation-reduction process	NADH dehydrogenase (ubiquinone) activity
Myocardium	1.54608e-224	0.321167	0.273	0.098	3.01099e-220	gamt	0.951518		guanidinoacetate N-methyltransferase activity
Myocardium	1.59035e-233	0.31683	0.194	0.054	3.0972e-229	gadd45ga	0.971459	regulation of cell cycle, activation of MAPKKK activity	molecular_function
Myocardium	0	0.315396	0.218	0.031	0	acsl1b	0.973014	lipid biosynthetic process, long-chain fatty acid metabolic process, very long-chain fatty acid metabolic process, long-chain fatty-acyl-CoA biosynthetic process	long-chain fatty acid-CoA ligase activity, arachidonate-CoA ligase activity
Myocardium	0	0.314992	0.269	0.071	0	aco2	0.949484	tricarboxylic acid cycle	aconitate hydratase activity, 4 iron, 4 sulfur cluster binding
Myocardium	0	0.314946	0.283	0.083	0	sdhc	0.945126	tricarboxylic acid cycle, mitochondrial electron transport, succinate to ubiquinone	metal ion binding, electron transfer activity, oxidoreductase activity, acting on the CH-CH group of donors, succinate dehydrogenase activity
Myocardium	0	0.313096	0.206	0.009	0	eef2l2	0.981781	translation, translational elongation	GTPase activity, GTP binding, nucleotide binding, translation elongation factor activity, ribosome binding
Myocardium	0	0.31095	0.259	0.073	0	myo18ab	0.948722	skeletal muscle fiber development, Golgi organization, cell-matrix adhesion, skeletal myofibril assembly, muscle tissue morphogenesis	actin binding, ATP binding, nucleotide binding, actin filament binding, motor activity, protein binding
Myocardium	0	0.309265	0.197	0.013	0	CABZ01078594.1	0.980081	actin cytoskeleton organization, heart development, muscle structure development	actin binding, muscle alpha-actinin binding
Myocardium	2.92123e-201	0.308594	0.316	0.133	5.6891e-197	prdx3	0.922134	cellular oxidant detoxification, cellular response to oxidative stress, cell redox homeostasis, oxidation-reduction process	oxidoreductase activity, peroxidase activity, antioxidant activity, peroxiredoxin activity, thioredoxin peroxidase activity
Myocardium	1.18776e-156	0.306382	0.384	0.201	2.31315e-152	ndufb2	0.87426		molecular_function
Myocardium	0	0.30623	0.221	0.023	0	pcbp4	0.977647	regulation of gene expression, regulation of RNA metabolic process, negative regulation of mRNA splicing, via spliceosome	nucleic acid binding, RNA binding, mRNA binding
Myocardium	4.07368e-300	0.305565	0.279	0.085	7.93349e-296	got2b	0.94199	biosynthetic process, cellular amino acid metabolic process, aspartate catabolic process	transferase activity, catalytic activity, pyridoxal phosphate binding, transaminase activity, L-aspartate:2-oxoglutarate aminotransferase activity
Myocardium	9.17971e-221	0.30554	0.274	0.1	1.78775e-216	mef2d	0.93893	positive regulation of transcription by RNA polymerase II, regulation of transcription by RNA polymerase II, cell differentiation, heart formation, skeletal muscle myosin thick filament assembly	transcription regulatory region sequence-specific DNA binding, DNA binding, protein dimerization activity, RNA polymerase II cis-regulatory region sequence-specific DNA binding, DNA-binding transcription factor activity, RNA polymerase II-specific, RNA polymerase II transcription regulatory region sequence-specific DNA binding
Myocardium	2.24405e-55	0.305001	0.992	0.974	4.37028e-51	tmsb4x	0.350861	actin filament organization, regulation of cell migration, sequestering of actin monomers, heart looping, atrioventricular valve morphogenesis, atrioventricular canal development	actin binding, actin monomer binding
Myocardium	2.48845e-275	0.303549	0.284	0.093	4.84626e-271	ndufs6	0.942631	mitochondrial electron transport, NADH to ubiquinone	molecular_function
Myocardium	3.28876e-238	0.302611	0.287	0.103	6.40486e-234	phactr4a	0.94262	regulation of phosphoprotein phosphatase activity, negative regulation of phosphoprotein phosphatase activity	protein phosphatase 1 binding, actin binding, protein phosphatase regulator activity, protein phosphatase inhibitor activity
Myocardium	9.62867e-294	0.30255	0.287	0.089	1.87518e-289	dub	0.939923	heart looping, cilium assembly, determination of left/right symmetry, heart jogging, non-canonical Wnt signaling pathway involved in heart development	molecular_function
Myocardium	0	0.299401	0.197	0.004	0	trim55b	0.985914	protein ubiquitination	metal ion binding, zinc ion binding, ubiquitin protein ligase activity
Myocardium	0	0.299397	0.199	0.005	0	usp28	0.984465	protein deubiquitination, ubiquitin-dependent protein catabolic process, central nervous system morphogenesis, DNA damage checkpoint	thiol-dependent ubiquitin-specific protease activity, cysteine-type endopeptidase activity, protein binding
Myocardium	0	0.299052	0.128	0.003	0	actc1a.1	0.990831
Myocardium	0	0.298212	0.21	0.02	0	usp13	0.976333	protein deubiquitination, ubiquitin-dependent protein catabolic process, proteolysis	thiol-dependent ubiquitin-specific protease activity, protein binding, zinc ion binding, hydrolase activity, metal ion binding, peptidase activity, cysteine-type peptidase activity
Myocardium	0	0.298181	0.126	0.008	0	alpi.1	0.991299	dephosphorylation	catalytic activity, phosphatase activity, alkaline phosphatase activity, hydrolase activity
Myocardium	1.69044e-49	0.298065	0.928	0.881	3.29213e-45	mt-nd1	0.427728	oxidation-reduction process
Myocardium	4.39931e-191	0.297994	0.308	0.13	8.56766e-187	ndufb5	0.920197		molecular_function
Myocardium	4.9897e-161	0.295735	0.348	0.171	9.71744e-157	tomm5	0.90202
Myocardium	2.95764e-30	0.294376	0.35	0.272	5.76001e-26	AL935186.10	0.881193
Myocardium	1.81043e-248	0.292209	0.173	0.041	3.5258e-244	psph	0.973551	L-serine biosynthetic process	phosphoserine phosphatase activity
Myocardium	0	0.291604	0.264	0.075	0	pdha1a	0.944752	acetyl-CoA biosynthetic process from pyruvate	oxidoreductase activity, oxidoreductase activity, acting on the aldehyde or oxo group of donors, disulfide as acceptor, pyruvate dehydrogenase (acetyl-transferring) activity
Myocardium	0	0.291471	0.198	0.016	0	alpk3a	0.978896	homophilic cell adhesion via plasma membrane adhesion molecules, synapse assembly, retina layer formation, protein phosphorylation, phosphorylation	transferase activity, protein serine/threonine kinase activity, ATP binding, kinase activity
Myocardium	0	0.290818	0.251	0.068	0	cs	0.95225	tricarboxylic acid cycle, citrate metabolic process	transferase activity, transferase activity, transferring acyl groups, acyl groups converted into alkyl on transfer, citrate (Si)-synthase activity
Myocardium	5.41001e-88	0.29053	0.381	0.242	1.0536e-83	UBB	0.892632		protein binding
Myocardium	3.86117e-147	0.288734	0.379	0.203	7.51963e-143	ndufc2	0.889565	mitochondrial electron transport, NADH to ubiquinone	NADH dehydrogenase (ubiquinone) activity
Myocardium	0	0.288044	0.201	0.017	0	usp2a	0.981601	protein deubiquitination, ubiquitin-dependent protein catabolic process	thiol-dependent ubiquitin-specific protease activity
Myocardium	0	0.285783	0.178	0.007	0	fbxl22	0.984706	SCF-dependent proteasomal ubiquitin-dependent protein catabolic process, regulation of cardiac muscle cell contraction	protein binding
Myocardium	0	0.284757	0.193	0.01	0	prkag2a	0.983669	regulation of protein serine/threonine kinase activity, protein phosphorylation, cellular response to glucose starvation, regulation of catalytic activity, regulation of protein kinase activity	adenyl ribonucleotide binding, protein kinase binding, AMP binding, protein kinase regulator activity
Myocardium	0	0.282484	0.221	0.052	0	pdk2a	0.963405	phosphorylation, protein phosphorylation, regulation of glucose metabolic process	transferase activity, protein kinase activity, ATP binding, nucleotide binding, kinase activity, pyruvate dehydrogenase (acetyl-transferring) kinase activity
Myocardium	0	0.281407	0.15	0.004	0	clec19a	0.989523
Myocardium	3.71175e-40	0.28131	0.706	0.647	7.22863e-36	pnrc2	0.69777	nuclear-transcribed mRNA catabolic process, nonsense-mediated decay
Myocardium	0	0.281059	0.181	0.012	0	si:ch73-43g23.1	0.983234
Myocardium	0	0.280657	0.251	0.067	0	ndufa7	0.955364	ATP synthesis coupled electron transport, mitochondrial electron transport, NADH to ubiquinone	NADH dehydrogenase (ubiquinone) activity
Myocardium	0	0.279888	0.216	0.041	0	efhd1	0.966952		calcium ion binding
Myocardium	0	0.278367	0.224	0.052	0	pkig	0.958922	negative regulation of protein kinase activity, negative regulation of cAMP-dependent protein kinase activity	cAMP-dependent protein kinase inhibitor activity
Myocardium	8.9727e-211	0.278141	0.282	0.108	1.74743e-206	sdhdb	0.930189
Myocardium	0	0.277781	0.186	0.011	0	cap2	0.984264	cell morphogenesis, cytoskeleton organization, cAMP-mediated signaling, regulation of adenylate cyclase activity	actin binding, adenylate cyclase binding
Myocardium	2.14476e-256	0.277344	0.256	0.081	4.17691e-252	nnt	0.947574	proton transmembrane transport, NADPH regeneration, oxidation-reduction process	oxidoreductase activity, NAD binding, NADP binding, NAD(P)+ transhydrogenase activity
Myocardium	1.10819e-81	0.27729	0.456	0.321	2.15821e-77	romo1	0.823574
Myocardium	1.48433e-133	0.277274	0.4	0.223	2.89072e-129	prelid3b	0.866128	phospholipid transport, intermembrane lipid transfer	phosphatidic acid transfer activity
Myocardium	5.67292e-252	0.276911	0.242	0.075	1.1048e-247	tjp1b	0.953215	regulation of apoptotic process	protein binding
Myocardium	0	0.27585	0.189	0.018	0	mical2b	0.981027	positive regulation of transcription via serum response element binding, actin filament depolymerization	NADPH:sulfur oxidoreductase activity, FAD binding, actin binding, protein binding, metal ion binding, monooxygenase activity
Myocardium	0	0.274494	0.196	0.037	0	ywhag2	0.975517
Myocardium	1.31541e-269	0.274449	0.164	0.034	2.56176e-265	vcana	0.977573	cell adhesion, central nervous system development, skeletal system development, endocardial cushion morphogenesis, pronephric glomerulus morphogenesis, regulation of glomerular filtration	hyaluronic acid binding, calcium ion binding
Myocardium	0	0.274447	0.189	0.02	0	svila	0.97994	cytoskeleton organization, actin polymerization or depolymerization, barbed-end actin filament capping, actin filament severing	actin filament binding, actin binding, phosphatidylinositol-4,5-bisphosphate binding
Myocardium	0	0.273399	0.175	0.005	0	klhl31	0.987241	negative regulation of protein phosphorylation	protein binding
Myocardium	2.41728e-156	0.273028	0.319	0.152	4.70765e-152	ndufab1a	0.910359	lipid metabolic process, fatty acid metabolic process, fatty acid biosynthetic process	acyl binding, acyl carrier activity
Myocardium	0	0.27213	0.181	0.005	0	lrrc10	0.98688	heart contraction, heart looping, cardiac muscle tissue regeneration, cardiac muscle cell development	actin binding, protein binding
Myocardium	8.1465e-237	0.271858	0.251	0.082	1.58653e-232	hk1	0.944109	phosphorylation, carbohydrate metabolic process, carbohydrate phosphorylation, glycolytic process, cellular glucose homeostasis, hexose metabolic process, glucose 6-phosphate metabolic process	transferase activity, ATP binding, nucleotide binding, kinase activity, phosphotransferase activity, alcohol group as acceptor, glucokinase activity, hexokinase activity, glucose binding, fructokinase activity, mannokinase activity
Myocardium	4.29426e-198	0.271757	0.283	0.112	8.36306e-194	ndufs3	0.928114	electron transport chain, oxidation-reduction process	NADH dehydrogenase (ubiquinone) activity, oxidoreductase activity, acting on NAD(P)H
Myocardium	1.15935e-91	0.271578	0.964	0.917	2.25783e-87	rplp2	0.425253	translational elongation, cytoplasmic translational elongation	structural constituent of ribosome
Myocardium	6.45325e-199	0.268173	0.279	0.108	1.25677e-194	ndufs4	0.933466	electron transport chain	oxidoreductase activity, acting on NAD(P)H
Myocardium	0	0.268043	0.198	0.026	0	cpt1ab	0.977015		transferase activity, transferring acyl groups
Myocardium	1.17515e-293	0.267819	0.233	0.062	2.28861e-289	pdhb	0.958265	acetyl-CoA biosynthetic process from pyruvate, pigmentation, glucose metabolic process	pyruvate dehydrogenase (acetyl-transferring) activity, catalytic activity, oxidoreductase activity, pyruvate dehydrogenase activity
Myocardium	1.49592e-246	0.26752	0.258	0.084	2.9133e-242	ndufv1	0.940321	mitochondrial electron transport, NADH to ubiquinone, oxidation-reduction process	metal ion binding, NADH dehydrogenase (ubiquinone) activity, NAD binding, iron-sulfur cluster binding, 4 iron, 4 sulfur cluster binding, FMN binding, oxidoreductase activity, acting on NAD(P)H
Myocardium	1.37781e-254	0.267441	0.241	0.073	2.68329e-250	uqcrc2b	0.952499	proteolysis	metal ion binding
Myocardium	1.08796e-242	0.267317	0.262	0.087	2.1188e-238	ndufa10	0.942208	mitochondrial electron transport, NADH to ubiquinone
Myocardium	6.62256e-43	0.266153	0.604	0.511	1.28974e-38	mt-nd5	0.721195	ATP synthesis coupled electron transport, oxidation-reduction process	NADH dehydrogenase (ubiquinone) activity
Myocardium	1.27335e-235	0.2642	0.271	0.094	2.47986e-231	dlst	0.934214	hemopoiesis, heart contraction, tricarboxylic acid cycle, ATP biosynthetic process, mitochondrion morphogenesis, L-lysine catabolic process to acetyl-CoA via saccharopine, protein phosphopantetheinylation	transferase activity, transferase activity, transferring acyl groups, dihydrolipoyllysine-residue succinyltransferase activity
Myocardium	0	0.262684	0.17	0.02	0	cishb	0.98072	intracellular signal transduction, protein ubiquitination, regulation of phosphatidylinositol 3-kinase activity, phosphatidylinositol phosphorylation, regulation of growth, negative regulation of signal transduction	1-phosphatidylinositol-3-kinase regulator activity
Myocardium	3.87759e-175	0.261981	0.256	0.101	7.55162e-171	cyb5a	0.937738	electron transport chain, cellular response to xenobiotic stimulus	metal ion binding, heme binding, oxidoreductase activity, electron transfer activity
Myocardium	0	0.259999	0.168	0.005	0	si:ch211-199i15.5	0.988693
Myocardium	0	0.259239	0.182	0.011	0	sorbs2b	0.983104	actin filament organization	protein binding
Myocardium	3.29561e-190	0.257479	0.264	0.102	6.41819e-186	ogdha	0.937373	heart contraction, tricarboxylic acid cycle, oxidation-reduction process	oxidoreductase activity, oxoglutarate dehydrogenase (succinyl-transferring) activity, oxidoreductase activity, acting on the aldehyde or oxo group of donors, disulfide as acceptor, thiamine pyrophosphate binding
Myocardium	2.33955e-173	0.257324	0.247	0.096	4.55627e-169	fat1a	0.943616	cell adhesion, homophilic cell adhesion via plasma membrane adhesion molecules, cell-cell adhesion, pronephros development, closure of optic fissure	calcium ion binding
Myocardium	0	0.25705	0.159	0.007	0	obscnb	0.986425	retina development in camera-type eye, cell-cell adhesion, myofibril assembly, striated muscle cell development, protein phosphorylation, regulation of catalytic activity	cell adhesion molecule binding, protein serine/threonine kinase activity, guanyl-nucleotide exchange factor activity, protein kinase activity, protein binding
Myocardium	0	0.256575	0.191	0.026	0	neurl1b	0.976129	protein ubiquitination, ubiquitin-dependent endocytosis	metal ion binding, ubiquitin protein ligase activity
Myocardium	0	0.256263	0.177	0.012	0	dusp27	0.984714	dephosphorylation, protein dephosphorylation	protein tyrosine/serine/threonine phosphatase activity, phosphatase activity
Myocardium	0	0.254447	0.167	0.003	0	txlnba	0.98618		syntaxin binding
Myocardium	1.80246e-161	0.253617	0.259	0.108	3.5103e-157	mgst3a	0.937291	cellular oxidant detoxification	glutathione transferase activity, glutathione peroxidase activity
Myocardium	1.59546e-102	0.253506	0.3	0.163	3.10715e-98	mef2aa	0.910558	positive regulation of transcription by RNA polymerase II, regulation of transcription by RNA polymerase II, heart development, cell differentiation, myofibril assembly, somitogenesis, positive regulation of gene expression	RNA polymerase II transcription regulatory region sequence-specific DNA binding, protein dimerization activity, DNA binding, transcription regulatory region sequence-specific DNA binding, RNA polymerase II cis-regulatory region sequence-specific DNA binding, DNA-binding transcription factor activity, RNA polymerase II-specific, histone deacetylase binding
Myocardium	6.52677e-243	0.252157	0.209	0.059	1.27109e-238	calm3a.1	0.958761
Myocardium	3.82108e-60	0.252119	0.266	0.161	7.44156e-56	mb	0.915388	oxygen transport	oxygen binding, heme binding
Myocardium	0	0.250902	0.133	0.014	0	bmp5	0.98553		growth factor activity
Myocardium	1.88121e-75	0.250006	0.423	0.287	3.66366e-71	ctnnb1	0.8416	cell adhesion	cadherin binding, protein binding

## Sheet: Bulbus arteriosus
cluster	p_val	avg_log2FC	pct.1	pct.2	p_val_adj	gene	tau	GO_BP	GO_MF
Bulbus arteriosus	0	1.50909	0.495	0.026	0	loxa	0.976383	neurogenesis, muscle organ development, collagen fibril organization, cartilage development, peptidyl-lysine oxidation, oxidation-reduction process, protein phosphopantetheinylation	metal ion binding, oxidoreductase activity, copper ion binding, oxidoreductase activity, acting on the CH-NH2 group of donors, oxygen as acceptor, protein-lysine 6-oxidase activity
Bulbus arteriosus	0	1.40389	0.477	0.027	0	fbln5	0.976511	elastic fiber assembly	calcium ion binding
Bulbus arteriosus	0	1.4033	0.495	0.039	0	postnb	0.972312	cell adhesion, muscle attachment, extracellular matrix organization	cell adhesion molecule binding, protein binding
Bulbus arteriosus	0	1.24688	0.551	0.06	0	lsp1a	0.959727	muscle contraction	actin binding, calmodulin binding, myosin binding
Bulbus arteriosus	6.35657e-275	0.993239	0.426	0.121	1.23794e-270	serpine1	0.940536	negative regulation of endopeptidase activity, negative regulation of plasminogen activation	serine-type endopeptidase inhibitor activity
Bulbus arteriosus	1.87031e-272	0.987236	0.524	0.18	3.64242e-268	mdka	0.918805	signal transduction, regulation of cell cycle, neural tube formation, sensory epithelium regeneration, positive regulation of cell division	growth factor activity, heparin binding
Bulbus arteriosus	0	0.965309	0.342	0.012	0	elnb	0.988769	biological_process	extracellular matrix structural constituent
Bulbus arteriosus	0	0.959518	0.533	0.145	0	rhag	0.924909	ammonium transport, ammonium transmembrane transport, urea transport	ammonium transmembrane transporter activity
Bulbus arteriosus	0	0.945838	0.507	0.084	0	LO018188.1	0.951309	positive regulation of actin filament bundle assembly	actin binding
Bulbus arteriosus	0	0.923309	0.71	0.289	0	sparc	0.867539	anatomical structure development, erythrocyte differentiation, cartilage development, semicircular canal morphogenesis, otic vesicle formation, pharyngeal system development, otolith morphogenesis	protein binding, calcium ion binding, collagen binding, extracellular matrix binding
Bulbus arteriosus	2.29663e-219	0.902097	0.478	0.174	4.47269e-215	ccn1	0.920503	signal transduction, cell adhesion, fin regeneration, negative regulation of cell death	insulin-like growth factor binding, heparin binding, integrin binding, protein binding
Bulbus arteriosus	1.03669e-270	0.851288	0.63	0.258	2.01896e-266	col1a2	0.882831	extracellular matrix organization, response to mechanical stimulus, skeletal system development	extracellular matrix structural constituent
Bulbus arteriosus	1.04903e-295	0.845174	0.379	0.092	2.04299e-291	cxcl18b	0.959063	inflammatory response, immune response, neutrophil chemotaxis, antimicrobial humoral immune response mediated by antimicrobial peptide, chemokine-mediated signaling pathway, cellular response to lipopolysaccharide, granulocyte chemotaxis	cytokine activity, chemokine activity, CXCR chemokine receptor binding, granulocyte colony-stimulating factor binding
Bulbus arteriosus	2.48639e-64	0.753335	0.574	0.424	4.84225e-60	dap1b	0.793671	cellular response to amino acid starvation, apoptotic signaling pathway, negative regulation of autophagy	death domain binding
Bulbus arteriosus	0	0.73614	0.354	0.039	0	col12a1a	0.975004	regeneration, regulation of axon regeneration, endodermal cell differentiation	protein binding
Bulbus arteriosus	6.45116e-156	0.704424	0.434	0.174	1.25636e-151	serpinh1b	0.915184	negative regulation of endopeptidase activity, collagen fibril organization, fin regeneration	serine-type endopeptidase inhibitor activity, collagen binding
Bulbus arteriosus	0	0.695657	0.36	0.031	0	emid1	0.976755		protein binding
Bulbus arteriosus	0	0.691343	0.443	0.063	0	mfap2	0.961559
Bulbus arteriosus	2.82085e-248	0.676468	0.353	0.091	5.4936e-244	f3b	0.958159	blood coagulation	protein binding
Bulbus arteriosus	0	0.672571	0.392	0.048	0	nid2a	0.970687	cell-matrix adhesion, fin regeneration, closure of optic fissure	calcium ion binding
Bulbus arteriosus	1.40526e-213	0.634589	0.476	0.174	2.73674e-209	fn1a	0.916479	heart development, heart morphogenesis, cell-matrix adhesion, embryonic viscerocranium morphogenesis, nervous system development, embryonic heart tube development, cell-cell adhesion, cardioblast migration to the midline involved in heart rudiment formation, somitogenesis, heart field specification, ventricular system development, adrenal gland development, heart jogging, lens morphogenesis in ca…	signaling receptor binding, integrin binding, proteoglycan binding, protein binding, heparin binding
Bulbus arteriosus	8.65319e-296	0.629381	0.299	0.059	1.68521e-291	fn1b	0.972415		protein binding
Bulbus arteriosus	0	0.624894	0.306	0.015	0	BX663503.3	0.985952		calcium ion binding, transforming growth factor beta binding
Bulbus arteriosus	1.59006e-131	0.613217	0.73	0.501	3.09664e-127	ppib	0.754144	protein peptidyl-prolyl isomerization, protein folding	peptidyl-prolyl cis-trans isomerase activity
Bulbus arteriosus	3.52659e-111	0.568457	0.738	0.493	6.86804e-107	sdc4	0.748025
Bulbus arteriosus	0	0.565642	0.355	0.029	0	mxra8b	0.977553	cell adhesion	molecular_function
Bulbus arteriosus	0	0.521915	0.314	0.025	0	pcolcea	0.980785		protein binding
Bulbus arteriosus	0	0.520715	0.231	0.019	0	cfd	0.986649	proteolysis, Notch signaling pathway, complement activation, alternative pathway	hydrolase activity, serine-type endopeptidase activity, peptidase activity, serine-type peptidase activity
Bulbus arteriosus	2.78505e-131	0.520236	0.552	0.281	5.42389e-127	flna	0.858668		protein binding
Bulbus arteriosus	2.37235e-90	0.497499	0.52	0.288	4.62016e-86	pmp22a	0.867872
Bulbus arteriosus	0	0.480596	0.281	0.036	0	epha7	0.97697	protein phosphorylation, transmembrane receptor protein tyrosine kinase signaling pathway, multicellular organism development, peptidyl-tyrosine phosphorylation, positive regulation of kinase activity, axon guidance, ephrin receptor signaling pathway	protein kinase activity, ATP binding, nucleotide binding, protein tyrosine kinase activity, transmembrane receptor protein tyrosine kinase activity, ephrin receptor activity, transmembrane-ephrin receptor activity, protein binding
Bulbus arteriosus	0	0.47846	0.237	0.029	0	hpgd	0.98294	oxidation-reduction process	oxidoreductase activity
Bulbus arteriosus	1.78424e-181	0.472493	0.335	0.105	3.4748e-177	ednraa	0.946573	signal transduction, G protein-coupled receptor signaling pathway, vasoconstriction, cartilage development, developmental pigmentation, regulation of blood pressure, social behavior, regulation of proton transport, enteric nervous system development, endothelin receptor signaling pathway	G protein-coupled receptor activity, endothelin receptor activity
Bulbus arteriosus	0	0.471891	0.273	0.024	0	tpm4b	0.982378	actin filament organization, muscle contraction	actin binding, actin filament binding
Bulbus arteriosus	4.03066e-111	0.464444	0.385	0.165	7.84972e-107	thbs1a	0.916385	negative regulation of angiogenesis, inflammatory response, cell adhesion	extracellular matrix binding, heparin binding, calcium ion binding
Bulbus arteriosus	1.85968e-93	0.461171	0.252	0.095	3.62173e-89	timp2b	0.9562	response to hormone, response to organic substance, negative regulation of endopeptidase activity, response to cytokine, negative regulation of membrane protein ectodomain proteolysis, negative regulation of peptidase activity	protease binding, metalloendopeptidase inhibitor activity, peptidase inhibitor activity, protein binding, enzyme inhibitor activity
Bulbus arteriosus	4.02976e-80	0.456098	0.694	0.486	7.84796e-76	fstl1b	0.754289	multicellular organism development, cell differentiation, dorsal/ventral pattern formation, regulation of BMP signaling pathway, notochord development, notochord cell differentiation	calcium ion binding, protein binding
Bulbus arteriosus	8.03457e-83	0.449317	0.469	0.258	1.56473e-78	hspa5	0.882343	ubiquitin-dependent ERAD pathway, response to yeast, response to hypoxia, chaperone cofactor-dependent protein refolding, protein refolding, cellular response to unfolded protein, endoplasmic reticulum unfolded protein response	ATP binding, nucleotide binding, heat shock protein binding, unfolded protein binding, ATPase activity, protein folding chaperone, misfolded protein binding
Bulbus arteriosus	6.78516e-62	0.449	0.597	0.405	1.32141e-57	pim1	0.792879	protein phosphorylation, negative regulation of apoptotic process, protein autophosphorylation, phosphorylation, optokinetic behavior, camera-type eye morphogenesis	transferase activity, protein kinase activity, protein serine/threonine kinase activity, ATP binding, nucleotide binding, kinase activity, protein serine kinase activity, protein threonine kinase activity
Bulbus arteriosus	3.91503e-205	0.445762	0.304	0.08	7.62452e-201	myl9a	0.959617		calcium ion binding
Bulbus arteriosus	0	0.435757	0.235	0.005	0	htra1a	0.99188	proteolysis	serine-type endopeptidase activity, insulin-like growth factor binding, protein binding
Bulbus arteriosus	0	0.425635	0.261	0.035	0	kif26ba	0.975684	microtubule-based movement	ATP binding, nucleotide binding, microtubule binding, motor activity, microtubule motor activity
Bulbus arteriosus	1.61159e-171	0.424955	0.304	0.09	3.13858e-167	cavin1b	0.95101	transcription initiation from RNA polymerase I promoter, notochord development, termination of RNA polymerase I transcription	rRNA primary transcript binding
Bulbus arteriosus	0	0.423432	0.267	0.021	0	col6a4a	0.984143	negative regulation of endopeptidase activity, cell adhesion, muscle organ development, axonogenesis	serine-type endopeptidase inhibitor activity
Bulbus arteriosus	0	0.417684	0.249	0.018	0	nid1a	0.984489	cell-matrix adhesion	calcium ion binding
Bulbus arteriosus	1.34131e-227	0.415486	0.319	0.08	2.61221e-223	asph	0.957353	peptidyl-aspartic acid hydroxylation	peptide-aspartate beta-dioxygenase activity
Bulbus arteriosus	1.35829e-193	0.404348	0.356	0.109	2.64527e-189	fkbp9	0.945795		peptidyl-prolyl cis-trans isomerase activity, calcium ion binding
Bulbus arteriosus	1.04039e-44	0.398573	0.753	0.684	2.02617e-40	sec61g	0.620868	intracellular protein transport, protein transport, protein targeting, posttranslational protein targeting to membrane, translocation	protein transmembrane transporter activity, P-P-bond-hydrolysis-driven protein transmembrane transporter activity
Bulbus arteriosus	5.40258e-146	0.395128	0.379	0.142	1.05215e-141	cdh2	0.929013	cell adhesion, homophilic cell adhesion via plasma membrane adhesion molecules, cell-cell adhesion, regulation of signal transduction	metal ion binding, calcium ion binding
Bulbus arteriosus	4.06735e-68	0.389714	0.483	0.286	7.92117e-64	midn	0.857465		protein binding
Bulbus arteriosus	5.49884e-97	0.386711	0.381	0.172	1.0709e-92	angptl4	0.920327	negative regulation of apoptotic process, lipid metabolic process, response to bacterium, triglyceride homeostasis, apoptotic process involved in blood vessel morphogenesis, angiogenesis, negative regulation of catalytic activity	signaling receptor binding, enzyme inhibitor activity
Bulbus arteriosus	0	0.385683	0.203	0.018	0	col6a3	0.988102	negative regulation of endopeptidase activity, motor neuron axon guidance, axon extension, cell adhesion	serine-type endopeptidase inhibitor activity
Bulbus arteriosus	1.08063e-204	0.379787	0.277	0.067	2.10453e-200	ebf3a.1	0.967435
Bulbus arteriosus	9.11594e-83	0.377965	0.378	0.183	1.77533e-78	zgc:162730	0.922291		metal ion binding
Bulbus arteriosus	4.73758e-207	0.377477	0.245	0.054	9.22643e-203	krt18b	0.970664	biological_process	structural molecule activity
Bulbus arteriosus	9.68389e-95	0.377143	0.399	0.192	1.88594e-90	p4hb	0.902562	protein folding, response to endoplasmic reticulum stress, protein phosphopantetheinylation	isomerase activity, protein disulfide isomerase activity
Bulbus arteriosus	3.51739e-89	0.374297	0.458	0.242	6.85011e-85	pdia3	0.881396	protein folding, response to endoplasmic reticulum stress, protein phosphopantetheinylation	protein disulfide isomerase activity
Bulbus arteriosus	3.22522e-76	0.36991	0.41	0.214	6.28112e-72	fosl1a	0.898256	regulation of transcription, DNA-templated, regulation of transcription by RNA polymerase II	DNA binding, DNA-binding transcription factor activity, RNA polymerase II cis-regulatory region sequence-specific DNA binding, DNA-binding transcription factor activity, RNA polymerase II-specific
Bulbus arteriosus	5.62201e-123	0.368334	0.105	0.017	1.09489e-118	cxcl12a	0.991377	cell morphogenesis, animal organ morphogenesis, immune response, lymphoid lineage cell migration into thymus, induction of positive chemotaxis, cell chemotaxis, chemotaxis, defense response, chemokine-mediated signaling pathway, axon guidance, regulation of axon extension, positive chemotaxis, positive regulation of cell migration, cell migration involved in gastrulation, posterior lateral line n…	growth factor activity, cytokine activity, chemokine activity, chemoattractant activity
Bulbus arteriosus	2.72755e-54	0.367153	0.385	0.22	5.3119e-50	col5a1	0.904586	cell adhesion, extracellular matrix organization, collagen fibril organization	extracellular matrix structural constituent, heparin binding
Bulbus arteriosus	1.44262e-179	0.366392	0.314	0.092	2.8095e-175	tmem176	0.94681
Bulbus arteriosus	4.63576e-148	0.363501	0.323	0.109	9.02813e-144	FP102018.1	0.941605	elastic fiber assembly	calcium ion binding
Bulbus arteriosus	6.02279e-160	0.363249	0.317	0.101	1.17294e-155	rrbp1a	0.938686	protein transport
Bulbus arteriosus	1.57304e-110	0.362519	0.332	0.134	3.0635e-106	calua	0.925035		calcium ion binding
Bulbus arteriosus	4.31738e-61	0.359219	0.531	0.346	8.40811e-57	ssr3	0.831834	SRP-dependent cotranslational protein targeting to membrane
Bulbus arteriosus	1.39421e-111	0.35576	0.167	0.043	2.71523e-107	thbs1b	0.98032	cell adhesion, inflammatory response, negative regulation of angiogenesis	calcium ion binding, heparin binding, extracellular matrix binding, protein binding
Bulbus arteriosus	4.5676e-110	0.355708	0.292	0.109	8.8954e-106	si:ch211-178n15.1	0.943824
Bulbus arteriosus	7.23921e-57	0.354541	0.401	0.232	1.40984e-52	cav1	0.88217	heart development, cell differentiation, cardiac muscle cell proliferation, regulation of cytosolic calcium ion concentration, negative regulation of protein tyrosine kinase activity, neuromast development, dorsal/ventral pattern formation, somitogenesis, cardiac muscle tissue regeneration, caveola assembly, negative regulation of endothelial cell proliferation, regulation of defense response to …	protein kinase binding, molecular adaptor activity, ion channel binding, beta-catenin binding
Bulbus arteriosus	0	0.345455	0.226	0.025	0	cthrc1a	0.985181
Bulbus arteriosus	6.62841e-94	0.339177	0.353	0.159	1.29088e-89	serp1	0.925106	protein transport, protein glycosylation, endoplasmic reticulum unfolded protein response
Bulbus arteriosus	6.64941e-208	0.334998	0.208	0.04	1.29497e-203	rbfox3a	0.975902	regulation of RNA splicing, regulation of alternative mRNA splicing, via spliceosome, nervous system development, mRNA processing, RNA splicing	nucleic acid binding, RNA binding, mRNA binding
Bulbus arteriosus	3.12273e-78	0.33287	0.342	0.164	6.08151e-74	sept7a	0.914179		GTP binding
Bulbus arteriosus	8.29765e-97	0.33253	0.317	0.133	1.61597e-92	si:dkey-79d12.5	0.92641	negative regulation of cell population proliferation
Bulbus arteriosus	4.73472e-102	0.330292	0.334	0.141	9.22086e-98	tns1b	0.921067		protein binding
Bulbus arteriosus	5.43014e-152	0.329357	0.274	0.081	1.05752e-147	cx43.4	0.959086	cell communication
Bulbus arteriosus	8.55213e-53	0.327716	0.403	0.236	1.66553e-48	id1	0.908472	negative regulation of transcription by RNA polymerase II, negative regulation of transcription, DNA-templated, cell differentiation, circadian regulation of gene expression, regulation of neuron differentiation, negative regulation of neurogenesis	protein dimerization activity
Bulbus arteriosus	1.8967e-156	0.325931	0.24	0.064	3.69383e-152	si:ch211-286o17.1	0.965314	cell adhesion
Bulbus arteriosus	0	0.325828	0.21	0.025	0	pcdh18b	0.983893	cell adhesion, homophilic cell adhesion via plasma membrane adhesion molecules, nervous system development, neuron projection morphogenesis	calcium ion binding, protein binding
Bulbus arteriosus	2.4498e-129	0.325012	0.308	0.108	4.77098e-125	boc	0.94472	positive regulation of myoblast differentiation, smoothened signaling pathway, axon guidance	protein binding
Bulbus arteriosus	0	0.324296	0.18	0.012	0	rgs5a	0.99125
Bulbus arteriosus	5.87839e-50	0.322023	0.438	0.278	1.14482e-45	ssr2	0.859507
Bulbus arteriosus	1.83362e-53	0.319788	0.479	0.297	3.57097e-49	foxp4	0.861972	negative regulation of transcription by RNA polymerase II, regulation of transcription by RNA polymerase II, regulation of transcription, DNA-templated	RNA polymerase II cis-regulatory region sequence-specific DNA binding, DNA-binding transcription factor activity, RNA polymerase II-specific, DNA-binding transcription repressor activity, RNA polymerase II-specific, DNA binding, DNA-binding transcription factor activity, metal ion binding, sequence-specific DNA binding
Bulbus arteriosus	3.18829e-210	0.319391	0.227	0.046	6.2092e-206	mylka	0.970609	protein phosphorylation	protein kinase activity, ATP binding, protein binding
Bulbus arteriosus	1.46311e-59	0.318931	0.27	0.13	2.8494e-55	myl6	0.936194		calcium ion binding
Bulbus arteriosus	7.81547e-126	0.312447	0.298	0.103	1.52206e-121	fat1a	0.943616	cell adhesion, homophilic cell adhesion via plasma membrane adhesion molecules, cell-cell adhesion, pronephros development, closure of optic fissure	calcium ion binding
Bulbus arteriosus	1.82807e-51	0.311763	0.504	0.333	3.56017e-47	pfn2	0.823163	actin cytoskeleton organization, regulation of actin filament polymerization, positive regulation of actin filament bundle assembly	actin binding
Bulbus arteriosus	1.14163e-89	0.308062	0.356	0.161	2.22333e-85	col5a2a	0.919644	extracellular matrix organization	metal ion binding, extracellular matrix structural constituent, protein binding
Bulbus arteriosus	3.70484e-98	0.306312	0.222	0.075	7.21517e-94	cited4a	0.962242	regulation of transcription, DNA-templated
Bulbus arteriosus	8.37566e-231	0.305045	0.159	0.021	1.63116e-226	twist1a	0.989012	regulation of transcription by RNA polymerase II, sprouting angiogenesis, pharyngeal system development, developmental process	protein dimerization activity, RNA polymerase II transcription regulatory region sequence-specific DNA binding, DNA-binding transcription factor activity, RNA polymerase II-specific
Bulbus arteriosus	2.31912e-154	0.299331	0.244	0.066	4.51649e-150	mob2a	0.959819	biological_process
Bulbus arteriosus	1.76373e-90	0.29549	0.297	0.123	3.43487e-86	marveld1	0.936273
Bulbus arteriosus	9.08594e-231	0.294431	0.218	0.04	1.76949e-226	quo	0.975457	animal organ morphogenesis, regulation of catalytic activity, mesoderm morphogenesis	guanyl-nucleotide exchange factor activity
Bulbus arteriosus	0	0.293968	0.164	0.01	0	cyp1c1	0.99272	oxidation-reduction process	oxidoreductase activity, acting on paired donors, with incorporation or reduction of molecular oxygen, iron ion binding, heme binding
Bulbus arteriosus	2.19561e-13	0.292613	0.108	0.063	4.27594e-09	gstm.3	0.972625	glutathione metabolic process	glutathione transferase activity, protein binding
Bulbus arteriosus	1.40048e-42	0.291345	0.421	0.273	2.72744e-38	sec61b	0.86797	intracellular protein transport, protein transport, posttranslational protein targeting to membrane, translocation, SRP-dependent cotranslational protein targeting to membrane, translocation
Bulbus arteriosus	1.37087e-34	0.287728	0.391	0.256	2.66977e-30	zfp36l1b	0.868522	multicellular organism development	metal ion binding
Bulbus arteriosus	1.63564e-90	0.287003	0.216	0.074	3.18541e-86	pdgfra	0.962339	platelet-derived growth factor receptor signaling pathway, transmembrane receptor protein tyrosine kinase signaling pathway, protein phosphorylation, peptidyl-tyrosine phosphorylation, chemotaxis, platelet-derived growth factor receptor-alpha signaling pathway, phosphorylation, multicellular organism development	platelet-derived growth factor alpha-receptor activity, protein tyrosine kinase activity, transmembrane receptor protein tyrosine kinase activity, protein kinase activity, ATP binding, nucleotide binding, transferase activity, kinase activity
Bulbus arteriosus	9.4332e-52	0.286946	0.329	0.178	1.83712e-47	hsp90b1	0.924456	protein folding, ubiquitin-dependent ERAD pathway, response to hypoxia, otolith tethering, defense response to Gram-positive bacterium	ATP binding, nucleotide binding, unfolded protein binding, ATPase activity
Bulbus arteriosus	8.80502e-37	0.285192	0.318	0.191	1.71478e-32	col1a1b	0.915751		extracellular matrix structural constituent, protein binding
Bulbus arteriosus	1.18578e-22	0.284842	0.93	0.884	2.30932e-18	actb2	0.51369
Bulbus arteriosus	0	0.283728	0.209	0.019	0	tmem98	0.983903	biological_process	molecular_function
Bulbus arteriosus	7.62497e-47	0.281648	0.447	0.285	1.48496e-42	ssr4	0.859401
Bulbus arteriosus	2.55087e-59	0.280768	0.353	0.19	4.96783e-55	si:dkey-177p2.6	0.899433
Bulbus arteriosus	2.02582e-37	0.280559	0.43	0.284	3.94529e-33	elmsan1b	0.853185	regulation of transcription by RNA polymerase II, negative regulation of transcription, DNA-templated, histone deacetylation	transcription corepressor activity
Bulbus arteriosus	7.47143e-59	0.27799	0.341	0.181	1.45506e-54	csrp1a	0.907211	convergent extension involved in gastrulation, actin cytoskeleton organization, heart morphogenesis, cell migration involved in gastrulation, sarcomere organization, Wnt signaling pathway, muscle tissue development, JNK cascade, neuron projection regeneration	metal ion binding, structural constituent of muscle, actinin binding
Bulbus arteriosus	4.41572e-86	0.276802	0.303	0.13	8.59962e-82	kdelr2b	0.937184	protein transport, protein retention in ER lumen, endoplasmic reticulum to Golgi vesicle-mediated transport	ER retention sequence binding
Bulbus arteriosus	1.03567e-75	0.276479	0.251	0.104	2.01697e-71	dub	0.939923	heart looping, cilium assembly, determination of left/right symmetry, heart jogging, non-canonical Wnt signaling pathway involved in heart development	molecular_function
Bulbus arteriosus	2.03353e-226	0.276442	0.176	0.026	3.9603e-222	rdh10a	0.984826	retinoic acid biosynthetic process, oxidation-reduction process	NADP-retinol dehydrogenase activity, oxidoreductase activity
Bulbus arteriosus	6.41758e-87	0.275605	0.264	0.103	1.24982e-82	gadd45bb	0.954715	regulation of cell cycle, somitogenesis, activation of MAPKKK activity
Bulbus arteriosus	1.96851e-43	0.275106	0.48	0.31	3.83366e-39	ahnak	0.843652	oxidation-reduction process	oxidoreductase activity, catalytic activity, protein binding
Bulbus arteriosus	1.49937e-127	0.268043	0.209	0.057	2.92001e-123	nfia	0.966677	regulation of transcription, DNA-templated	DNA-binding transcription factor activity
Bulbus arteriosus	4.71791e-83	0.266984	0.255	0.101	9.18813e-79	elovl1b	0.946525	lipid metabolic process, kidney development, fatty acid metabolic process, fatty acid biosynthetic process, sphingolipid biosynthetic process, very long-chain fatty acid biosynthetic process, fatty acid elongation, saturated fatty acid, fatty acid elongation, monounsaturated fatty acid, fatty acid elongation, polyunsaturated fatty acid, swim bladder development, unsaturated fatty acid biosyntheti…	transferase activity, fatty acid elongase activity, 3-oxo-arachidoyl-CoA synthase activity, 3-oxo-cerotoyl-CoA synthase activity, 3-oxo-lignoceronyl-CoA synthase activity, very-long-chain 3-ketoacyl-CoA synthase activity
Bulbus arteriosus	1.72565e-156	0.266882	0.228	0.057	3.3607e-152	MDFI	0.966927
Bulbus arteriosus	1.34166e-29	0.266526	0.501	0.369	2.61289e-25	ppdpfb	0.841584	cell differentiation, multicellular organism development
Bulbus arteriosus	5.49176e-29	0.263497	0.654	0.542	1.06952e-24	xbp1	0.731292	liver development, hatching, transcription by RNA polymerase II, positive regulation of transcription from RNA polymerase II promoter involved in unfolded protein response, hatching gland development, regulation of transcription, DNA-templated	RNA polymerase II transcription regulatory region sequence-specific DNA binding, DNA-binding transcription factor activity, RNA polymerase II-specific, DNA-binding transcription factor activity
Bulbus arteriosus	2.10516e-57	0.260919	0.344	0.184	4.0998e-53	tgif1	0.905714	regulation of transcription, DNA-templated, regulation of transcription by RNA polymerase II, brain morphogenesis, photoreceptor cell differentiation, sensory epithelium regeneration, regulation of transforming growth factor beta receptor signaling pathway, regulation of retinoic acid receptor signaling pathway, forebrain anterior/posterior pattern specification, regulation of stem cell prolifera…	DNA binding, RNA polymerase II cis-regulatory region sequence-specific DNA binding, DNA-binding transcription factor activity, RNA polymerase II-specific
Bulbus arteriosus	3.53901e-140	0.259821	0.217	0.057	6.89223e-136	fgfr4	0.967932	protein phosphorylation, peptidyl-tyrosine phosphorylation	protein kinase activity, ATP binding, nucleotide binding, protein tyrosine kinase activity, transmembrane receptor protein tyrosine kinase activity
Bulbus arteriosus	6.48603e-86	0.25849	0.277	0.112	1.26315e-81	asap3	0.936768	cell migration, positive regulation of GTPase activity	GTPase activator activity, protein binding, metal ion binding
Bulbus arteriosus	5.66067e-279	0.258099	0.177	0.022	1.10242e-274	glipr2l	0.986365	biological_process	molecular_function
Bulbus arteriosus	1.97071e-34	0.257771	0.431	0.296	3.83796e-30	ctnnb1	0.8416	cell adhesion	cadherin binding, protein binding
Bulbus arteriosus	3.01785e-29	0.256077	0.343	0.224	5.87725e-25	h1-0	0.892479	negative regulation of DNA recombination, nucleosome assembly, nucleosome positioning, chromosome condensation, negative regulation of chromatin silencing	DNA binding, double-stranded DNA binding, nucleosomal DNA binding
Bulbus arteriosus	2.27813e-50	0.255808	0.335	0.185	4.43665e-46	nfil3-5	0.902163	regulation of transcription, DNA-templated, circadian rhythm, circadian regulation of gene expression	DNA-binding transcription factor activity
Bulbus arteriosus	3.84198e-46	0.252181	0.268	0.141	7.48227e-42	gadd45ab	0.937239	regulation of cell cycle, activation of MAPKKK activity

## Sheet: Epicardium
cluster	p_val	avg_log2FC	pct.1	pct.2	p_val_adj	gene	tau	GO_BP	GO_MF
Epicardium	0	1.64988	0.583	0.056	0	gstm.3	0.972625	glutathione metabolic process	glutathione transferase activity, protein binding
Epicardium	2.03266e-302	1.35718	0.713	0.166	3.95861e-298	thbs1a	0.916385	negative regulation of angiogenesis, inflammatory response, cell adhesion	extracellular matrix binding, heparin binding, calcium ion binding
Epicardium	0	1.31941	0.626	0.029	0	tbx18	0.98054	regulation of transcription, DNA-templated, regulation of transcription by RNA polymerase II, somitogenesis, cell fate specification, morphogenesis of embryonic epithelium	DNA binding, DNA-binding transcription factor activity, RNA polymerase II cis-regulatory region sequence-specific DNA binding, DNA-binding transcription factor activity, RNA polymerase II-specific
Epicardium	0	1.30667	0.644	0.119	0	lama5	0.940823	cell migration, cell adhesion, cell-cell adhesion, animal organ morphogenesis, tissue development, fin development, fin morphogenesis, axon guidance, protein localization, regulation of cell migration, regulation of cell adhesion, regulation of embryonic development, integrin-mediated signaling pathway, pectoral fin morphogenesis, morphogenesis of a polarized epithelium, medial fin morphogenesis	extracellular matrix structural constituent, signaling receptor binding, integrin binding
Epicardium	0	1.2764	0.583	0.061	0	fn1b	0.972415		protein binding
Epicardium	5.45503e-232	1.05867	0.624	0.154	1.06237e-227	rhag	0.924909	ammonium transport, ammonium transmembrane transport, urea transport	ammonium transmembrane transporter activity
Epicardium	9.57821e-238	0.977083	0.541	0.116	1.86536e-233	phactr4a	0.94262	regulation of phosphoprotein phosphatase activity, negative regulation of phosphoprotein phosphatase activity	protein phosphatase 1 binding, actin binding, protein phosphatase regulator activity, protein phosphatase inhibitor activity
Epicardium	1.08025e-105	0.943371	0.99	0.904	2.10379e-101	zgc:158463	0.488542	biological_process	molecular_function
Epicardium	1.15947e-156	0.941775	0.691	0.253	2.25807e-152	cebpd	0.886244	regulation of transcription, DNA-templated, regulation of transcription by RNA polymerase II, regulation of cell differentiation	DNA binding, DNA-binding transcription factor activity, RNA polymerase II cis-regulatory region sequence-specific DNA binding, DNA-binding transcription factor activity, RNA polymerase II-specific
Epicardium	1.22335e-130	0.933711	0.69	0.291	2.38247e-126	pmp22a	0.867872
Epicardium	0	0.915438	0.523	0.068	0	ebf3a.1	0.967435
Epicardium	1.73368e-151	0.914558	0.605	0.188	3.37634e-147	mdka	0.918805	signal transduction, regulation of cell cycle, neural tube formation, sensory epithelium regeneration, positive regulation of cell division	growth factor activity, heparin binding
Epicardium	0	0.909908	0.563	0.095	0	f3b	0.958159	blood coagulation	protein binding
Epicardium	1.6398e-226	0.889709	0.464	0.088	3.19352e-222	aldh1a2	0.956271	myelination in peripheral nervous system, pronephros development, liver development, pancreas development, glomerular visceral epithelial cell development, central nervous system myelination, anterior/posterior pattern specification, embryonic viscerocranium morphogenesis, determination of left/right symmetry, fin regeneration, digestive tract morphogenesis, somitogenesis, pronephric duct morphog…	oxidoreductase activity, aldehyde dehydrogenase (NAD+) activity, oxidoreductase activity, acting on the aldehyde or oxo group of donors, NAD or NADP as acceptor
Epicardium	3.05998e-159	0.877075	0.546	0.16	5.95931e-155	col4a1	0.921922		extracellular matrix structural constituent
Epicardium	2.30046e-134	0.831914	0.631	0.232	4.48014e-130	cav1	0.88217	heart development, cell differentiation, cardiac muscle cell proliferation, regulation of cytosolic calcium ion concentration, negative regulation of protein tyrosine kinase activity, neuromast development, dorsal/ventral pattern formation, somitogenesis, cardiac muscle tissue regeneration, caveola assembly, negative regulation of endothelial cell proliferation, regulation of defense response to …	protein kinase binding, molecular adaptor activity, ion channel binding, beta-catenin binding
Epicardium	4.45675e-125	0.792061	0.531	0.172	8.67951e-121	podxl	0.920028	cell migration, cell adhesion, pronephric glomerulus morphogenesis, regulation of cell-cell adhesion, negative regulation of cell-cell adhesion, regulation of microvillus assembly, positive regulation of cell-cell adhesion mediated by integrin, negative regulation of cell adhesion
Epicardium	0	0.75807	0.425	0.026	0	col18a1b	0.982913	extracellular matrix organization	extracellular matrix structural constituent
Epicardium	1.96798e-126	0.652351	0.513	0.162	3.83264e-122	plpp3	0.920255	signal transduction, canonical Wnt signaling pathway, phospholipid metabolic process, phospholipid dephosphorylation, regulation of Wnt signaling pathway	phosphatidate phosphatase activity, lipid phosphatase activity
Epicardium	0	0.635464	0.408	0.032	0	bnc2	0.982465	regulation of transcription, DNA-templated, developmental pigmentation, pronephric nephron tubule development	transcription regulatory region sequence-specific DNA binding
Epicardium	2.5885e-62	0.619871	0.617	0.325	5.0411e-58	cavin2b	0.821906	biological_process	protein kinase C binding
Epicardium	5.40477e-285	0.617822	0.411	0.056	1.05258e-280	dnmbp	0.96729	intracellular signal transduction, regulation of catalytic activity	guanyl-nucleotide exchange factor activity, protein binding
Epicardium	3.18121e-56	0.613058	0.524	0.263	6.19541e-52	hspa5	0.882343	ubiquitin-dependent ERAD pathway, response to yeast, response to hypoxia, chaperone cofactor-dependent protein refolding, protein refolding, cellular response to unfolded protein, endoplasmic reticulum unfolded protein response	ATP binding, nucleotide binding, heat shock protein binding, unfolded protein binding, ATPase activity, protein folding chaperone, misfolded protein binding
Epicardium	2.44212e-65	0.583575	0.616	0.313	4.75603e-61	ahnak	0.843652	oxidation-reduction process	oxidoreductase activity, catalytic activity, protein binding
Epicardium	3.23548e-59	0.578619	0.688	0.366	6.30109e-55	akap12b	0.822408	cell morphogenesis, animal organ morphogenesis, positive regulation of protein kinase A signaling, bleb assembly, negative regulation of Rho protein signal transduction, muscle cell development, convergent extension involved in axis elongation, regulation of protein kinase C signaling, slow muscle cell migration	protein kinase A binding, calmodulin binding
Epicardium	2.72733e-142	0.57029	0.376	0.084	5.31147e-138	sox6	0.962697	regulation of transcription, DNA-templated, regulation of transcription by RNA polymerase II, central nervous system development, cell fate commitment, skeletal muscle tissue development, muscle cell fate specification, adipose tissue development, positive regulation of chondrocyte differentiation	DNA binding, RNA polymerase II cis-regulatory region sequence-specific DNA binding, DNA-binding transcription factor activity, RNA polymerase II-specific
Epicardium	5.15579e-103	0.555448	0.408	0.122	1.00409e-98	ccdc85b	0.937516
Epicardium	3.69081e-44	0.54132	0.782	0.545	7.18786e-40	krt94	0.71268	biological_process	structural molecule activity
Epicardium	5.05985e-59	0.541107	0.722	0.409	9.85405e-55	pim1	0.792879	protein phosphorylation, negative regulation of apoptotic process, protein autophosphorylation, phosphorylation, optokinetic behavior, camera-type eye morphogenesis	transferase activity, protein kinase activity, protein serine/threonine kinase activity, ATP binding, nucleotide binding, kinase activity, protein serine kinase activity, protein threonine kinase activity
Epicardium	7.58186e-144	0.540239	0.388	0.087	1.47657e-139	dag1	0.952289	skeletal muscle fiber development, muscle attachment, muscle fiber development, axon guidance, somatic muscle development, skeletal muscle tissue development, receptor clustering, morphogenesis of an epithelium, nerve development, T-tubule organization	calcium ion binding, laminin binding
Epicardium	1.21592e-257	0.540171	0.339	0.042	2.36801e-253	vegfaa	0.977833		heparin binding, growth factor activity
Epicardium	8.90656e-85	0.535926	0.346	0.101	1.73455e-80	cxcl18b	0.959063	inflammatory response, immune response, neutrophil chemotaxis, antimicrobial humoral immune response mediated by antimicrobial peptide, chemokine-mediated signaling pathway, cellular response to lipopolysaccharide, granulocyte chemotaxis	cytokine activity, chemokine activity, CXCR chemokine receptor binding, granulocyte colony-stimulating factor binding
Epicardium	3.18271e-46	0.535746	0.541	0.286	6.19834e-42	elmsan1b	0.853185	regulation of transcription by RNA polymerase II, negative regulation of transcription, DNA-templated, histone deacetylation	transcription corepressor activity
Epicardium	0	0.526204	0.292	0.011	0	efemp2a	0.991023	elastic fiber assembly	calcium ion binding
Epicardium	3.46861e-189	0.514572	0.314	0.048	6.75513e-185	cemip	0.973963
Epicardium	0	0.513398	0.327	0.014	0	tcf21	0.990891		protein dimerization activity
Epicardium	1.26874e-152	0.512888	0.396	0.087	2.47086e-148	colec12	0.953147
Epicardium	3.80336e-242	0.499298	0.356	0.048	7.40704e-238	col12a1a	0.975004	regeneration, regulation of axon regeneration, endodermal cell differentiation	protein binding
Epicardium	1.38797e-70	0.489475	0.462	0.183	2.70308e-66	cebpb	0.925184	regulation of transcription, DNA-templated, regulation of transcription by RNA polymerase II, response to bacterium, response to yeast, regulation of DNA methylation	DNA binding, DNA-binding transcription factor activity, RNA polymerase II cis-regulatory region sequence-specific DNA binding, DNA-binding transcription factor activity, RNA polymerase II-specific
Epicardium	5.49433e-36	0.487338	1	0.98	1.07002e-31	mt-cyb	0.299971	respiratory electron transport chain	ubiquinol-cytochrome-c reductase activity, oxidoreductase activity, electron transfer activity
Epicardium	2.03323e-79	0.484534	0.423	0.148	3.95971e-75	cdh2	0.929013	cell adhesion, homophilic cell adhesion via plasma membrane adhesion molecules, cell-cell adhesion, regulation of signal transduction	metal ion binding, calcium ion binding
Epicardium	3.2301e-52	0.479921	0.371	0.151	6.29061e-48	BX548011.2	0.936744
Epicardium	0	0.47638	0.314	0.027	0	mfap5	0.982964
Epicardium	1.43288e-120	0.467277	0.307	0.066	2.79054e-116	pde7a	0.967198	signal transduction, cAMP-mediated signaling	phosphoric diester hydrolase activity, 3',5'-cyclic-nucleotide phosphodiesterase activity, 3',5'-cyclic-AMP phosphodiesterase activity
Epicardium	1.27308e-52	0.455721	0.513	0.247	2.47932e-48	rpz5	0.87867
Epicardium	4.30341e-81	0.452188	0.361	0.113	8.3809e-77	boc	0.94472	positive regulation of myoblast differentiation, smoothened signaling pathway, axon guidance	protein binding
Epicardium	1.283e-58	0.44594	0.413	0.17	2.49865e-54	myh10	0.911536	regulation of cell shape, midbrain-hindbrain boundary morphogenesis, actin filament bundle distribution	actin binding, ATP binding, nucleotide binding, actin filament binding, motor activity, protein binding
Epicardium	2.92982e-66	0.445453	0.41	0.155	5.70582e-62	pleca	0.930009	intermediate filament cytoskeleton organization, hemidesmosome assembly, wound healing, locomotory behavior, skeletal muscle tissue development	protein binding, actin binding, structural molecule activity, structural constituent of muscle, structural constituent of cytoskeleton, ankyrin binding
Epicardium	2.68746e-73	0.443356	0.339	0.108	5.23383e-69	si:ch211-250c4.4	0.941637	biological_process	molecular_function
Epicardium	5.71741e-39	0.427301	0.637	0.393	1.11347e-34	selenow1	0.816469
Epicardium	5.9155e-28	0.421343	0.958	0.86	1.15204e-23	mt-nd4	0.46994	ATP synthesis coupled electron transport, oxidation-reduction process	NADH dehydrogenase (ubiquinone) activity
Epicardium	1.89694e-206	0.412395	0.126	0.007	3.69429e-202	pnocb	0.995809	chemical synaptic transmission, neuropeptide signaling pathway, ectodermal placode development, sensory perception	opioid receptor binding
Epicardium	4.56796e-96	0.411045	0.31	0.078	8.89611e-92	flii	0.955513	actin filament severing, actin cytoskeleton organization	actin filament binding, protein binding
Epicardium	2.65803e-51	0.40845	0.349	0.138	5.17651e-47	lama4	0.930341	cell migration, cell adhesion, animal organ morphogenesis, tissue development, muscle attachment, blood vessel morphogenesis, notochord development, substrate adhesion-dependent cell spreading, basement membrane assembly, regulation of cell migration, regulation of cell adhesion, regulation of embryonic development, endothelial cell development	signaling receptor binding
Epicardium	2.37696e-254	0.408385	0.255	0.024	4.62913e-250	col6a2	0.987768	muscle organ development, muscle fiber development, axonogenesis
Epicardium	1.67582e-30	0.405075	0.717	0.5	3.26367e-26	sdc4	0.748025
Epicardium	1.01189e-94	0.403445	0.309	0.077	1.97066e-90	cited4a	0.962242	regulation of transcription, DNA-templated
Epicardium	2.25202e-55	0.399901	0.287	0.096	4.38582e-51	cavin1b	0.95101	transcription initiation from RNA polymerase I promoter, notochord development, termination of RNA polymerase I transcription	rRNA primary transcript binding
Epicardium	3.614e-55	0.397806	0.347	0.13	7.03827e-51	si:dkey-56m19.5	0.936161
Epicardium	1.48803e-229	0.397732	0.283	0.032	2.89794e-225	robo3	0.982596	homophilic cell adhesion via plasma membrane adhesion molecules, axon guidance, dendrite self-avoidance, axon extension, determination of ventral identity, axon midline choice point recognition, commissural neuron axon guidance	protein binding, cell-cell adhesion mediator activity
Epicardium	0	0.395962	0.292	0.023	0	tmem98	0.983903	biological_process	molecular_function
Epicardium	8.01732e-27	0.395675	0.352	0.183	1.56137e-22	serpinh1b	0.915184	negative regulation of endopeptidase activity, collagen fibril organization, fin regeneration	serine-type endopeptidase inhibitor activity, collagen binding
Epicardium	2.86784e-57	0.392173	0.39	0.155	5.58511e-53	gstm.1	0.928299	glutathione metabolic process	glutathione transferase activity, protein binding
Epicardium	5.51778e-35	0.389224	0.543	0.303	1.07459e-30	sparc	0.867539	anatomical structure development, erythrocyte differentiation, cartilage development, semicircular canal morphogenesis, otic vesicle formation, pharyngeal system development, otolith morphogenesis	protein binding, calcium ion binding, collagen binding, extracellular matrix binding
Epicardium	0	0.387493	0.201	0.011	0	si:ch211-227m13.1	0.992594
Epicardium	8.0009e-207	0.382174	0.25	0.028	1.55818e-202	col6a4a	0.984143	negative regulation of endopeptidase activity, cell adhesion, muscle organ development, axonogenesis	serine-type endopeptidase inhibitor activity
Epicardium	3.07557e-239	0.376892	0.258	0.026	5.98968e-235	snai2	0.986759	regulation of transcription, DNA-templated, regulation of transcription by RNA polymerase II	RNA polymerase II cis-regulatory region sequence-specific DNA binding, DNA-binding transcription factor activity, RNA polymerase II-specific
Epicardium	1.70921e-208	0.376014	0.241	0.026	3.32869e-204	col6a1	0.985769
Epicardium	8.71675e-108	0.364747	0.298	0.067	1.69759e-103	ppfibp1a	0.961861		protein binding
Epicardium	1.95608e-35	0.362517	0.395	0.198	3.80947e-31	palm1b	0.899187	regulation of cell shape	molecular_function
Epicardium	2.19619e-33	0.361824	0.383	0.194	4.27708e-29	si:dkey-177p2.6	0.899433
Epicardium	9.89742e-203	0.359842	0.26	0.031	1.92752e-198	arhgef10la	0.982329		guanyl-nucleotide exchange factor activity, protein binding
Epicardium	1.21187e-96	0.358456	0.258	0.056	2.36012e-92	lamc1	0.97123
Epicardium	4.15255e-253	0.356419	0.211	0.016	8.08708e-249	cxcl14	0.991497	immune response, signal transduction, antimicrobial humoral immune response mediated by antimicrobial peptide, cell chemotaxis	cytokine activity, chemokine activity
Epicardium	7.53704e-54	0.354969	0.3	0.104	1.46784e-49	col4a2	0.946684		extracellular matrix structural constituent
Epicardium	3.08623e-37	0.349814	0.39	0.188	6.01044e-33	nfil3-5	0.902163	regulation of transcription, DNA-templated, circadian rhythm, circadian regulation of gene expression	DNA-binding transcription factor activity
Epicardium	1.96059e-93	0.348044	0.192	0.034	3.81824e-89	mmel1	0.98118	proteolysis, protein processing	metalloendopeptidase activity, metallopeptidase activity, hydrolase activity, metal ion binding, peptidase activity
Epicardium	1.07453e-127	0.34697	0.278	0.051	2.09264e-123	plod2	0.968059	skeletal muscle fiber development, collagen fibril organization, notochord development, skeletal system development, collagen biosynthetic process, peptidyl-lysine hydroxylation, oxidation-reduction process, protein phosphopantetheinylation	metal ion binding, oxidoreductase activity, iron ion binding, oxidoreductase activity, acting on paired donors, with incorporation or reduction of molecular oxygen, L-ascorbic acid binding, dioxygenase activity, procollagen-lysine 5-dioxygenase activity
Epicardium	4.50639e-99	0.34645	0.241	0.049	8.77619e-95	celf2	0.973813		nucleic acid binding, RNA binding
Epicardium	5.40607e-32	0.345234	0.467	0.259	1.05283e-27	zfp36l1b	0.868522	multicellular organism development	metal ion binding
Epicardium	2.03102e-24	0.338631	0.599	0.409	3.95542e-20	syncrip	0.790242	CRD-mediated mRNA stabilization	RNA binding, mRNA binding, mRNA 5'-UTR binding, nucleic acid binding
Epicardium	6.58037e-134	0.337567	0.229	0.035	1.28153e-129	pcolcea	0.980785		protein binding
Epicardium	2.50293e-25	0.337148	0.341	0.182	4.87446e-21	hsp90b1	0.924456	protein folding, ubiquitin-dependent ERAD pathway, response to hypoxia, otolith tethering, defense response to Gram-positive bacterium	ATP binding, nucleotide binding, unfolded protein binding, ATPase activity
Epicardium	5.28088e-79	0.333545	0.293	0.078	1.02845e-74	lsp1a	0.959727	muscle contraction	actin binding, calmodulin binding, myosin binding
Epicardium	0	0.331404	0.216	0.014	0	lurap1	0.990632	positive regulation of I-kappaB kinase/NF-kappaB signaling, Golgi organization, cell-matrix adhesion, muscle tissue morphogenesis, regulation of convergent extension involved in gastrulation	molecular_function
Epicardium	5.07158e-36	0.326374	0.339	0.154	9.8769e-32	stat1a	0.921933	regulation of transcription, DNA-templated, signal transduction, regulation of transcription by RNA polymerase II, regulation of cell population proliferation, response to peptide hormone, cytokine-mediated signaling pathway, defense response, receptor signaling pathway via JAK-STAT, type I interferon signaling pathway	DNA binding, DNA-binding transcription factor activity, RNA polymerase II cis-regulatory region sequence-specific DNA binding, DNA-binding transcription factor activity, RNA polymerase II-specific
Epicardium	5.51807e-18	0.323572	0.86	0.708	1.07464e-13	krt8	0.645774
Epicardium	2.1996e-35	0.322524	0.373	0.178	4.28371e-31	angptl4	0.920327	negative regulation of apoptotic process, lipid metabolic process, response to bacterium, triglyceride homeostasis, apoptotic process involved in blood vessel morphogenesis, angiogenesis, negative regulation of catalytic activity	signaling receptor binding, enzyme inhibitor activity
Epicardium	2.84894e-189	0.321764	0.224	0.024	5.54832e-185	aoc2	0.98652	visual perception, amine metabolic process, oxidation-reduction process	metal ion binding, oxidoreductase activity, copper ion binding, quinone binding, primary amine oxidase activity
Epicardium	4.46562e-47	0.320712	0.324	0.125	8.69679e-43	sorbs1	0.941228		protein binding
Epicardium	2.7511e-23	0.313013	0.417	0.248	5.35777e-19	pdia3	0.881396	protein folding, response to endoplasmic reticulum stress, protein phosphopantetheinylation	protein disulfide isomerase activity
Epicardium	2.92924e-29	0.311874	0.363	0.183	5.7047e-25	aplnra	0.910855	G protein-coupled receptor signaling pathway	G protein-coupled receptor activity
Epicardium	2.11547e-19	0.311103	0.998	0.964	4.11988e-15	mt-atp6	0.332127	ATP synthesis coupled proton transport	proton transmembrane transporter activity
Epicardium	5.52156e-44	0.310105	0.411	0.182	1.07532e-39	tmem88b	0.914833	negative regulation of canonical Wnt signaling pathway
Epicardium	1.6512e-259	0.307424	0.202	0.015	3.21571e-255	emilin1a	0.990367	hemopoiesis	protein binding
Epicardium	3.65434e-33	0.306995	0.346	0.164	7.11682e-29	pprc1	0.913522	positive regulation of transcription by RNA polymerase II, positive regulation of DNA-binding transcription factor activity	nucleic acid binding, RNA binding, transcription coregulator activity, transcription factor binding, nuclear receptor transcription coactivator activity
Epicardium	4.56298e-42	0.306626	0.282	0.108	8.8864e-38	dub	0.939923	heart looping, cilium assembly, determination of left/right symmetry, heart jogging, non-canonical Wnt signaling pathway involved in heart development	molecular_function
Epicardium	2.35308e-48	0.304556	0.29	0.105	4.58262e-44	elovl1b	0.946525	lipid metabolic process, kidney development, fatty acid metabolic process, fatty acid biosynthetic process, sphingolipid biosynthetic process, very long-chain fatty acid biosynthetic process, fatty acid elongation, saturated fatty acid, fatty acid elongation, monounsaturated fatty acid, fatty acid elongation, polyunsaturated fatty acid, swim bladder development, unsaturated fatty acid biosyntheti…	transferase activity, fatty acid elongase activity, 3-oxo-arachidoyl-CoA synthase activity, 3-oxo-cerotoyl-CoA synthase activity, 3-oxo-lignoceronyl-CoA synthase activity, very-long-chain 3-ketoacyl-CoA synthase activity
Epicardium	4.54693e-31	0.304392	0.494	0.277	8.85514e-27	nid1b	0.867485	cell-matrix adhesion, cell adhesion	calcium ion binding
Epicardium	5.1948e-12	0.303311	0.978	0.922	1.01169e-07	mt-co1	0.396161	aerobic respiration, oxidation-reduction process	heme binding, cytochrome-c oxidase activity
Epicardium	2.34715e-15	0.3029	0.7	0.548	4.57108e-11	mt-nd3	0.684935	oxidation-reduction process	NADH dehydrogenase (ubiquinone) activity
Epicardium	1.03543e-295	0.302132	0.16	0.008	2.01651e-291	adma	0.995633		hormone activity
Epicardium	4.48879e-25	0.300473	1	0.99	8.74192e-21	mt-co3	0.235978	aerobic electron transport chain, respiratory electron transport chain	cytochrome-c oxidase activity, heme-copper terminal oxidase activity
Epicardium	4.36922e-21	0.298796	0.518	0.337	8.50906e-17	pfn2	0.823163	actin cytoskeleton organization, regulation of actin filament polymerization, positive regulation of actin filament bundle assembly	actin binding
Epicardium	3.70418e-52	0.297342	0.277	0.093	7.21389e-48	myo1cb	0.956157	actin filament organization, glomerulus development, vesicle transport along actin filament	motor activity, ATP binding, protein binding, actin binding, nucleotide binding, actin filament binding, microfilament motor activity, actin-dependent ATPase activity
Epicardium	2.79031e-63	0.295747	0.231	0.062	5.43413e-59	ivns1abpa	0.970504		protein binding
Epicardium	7.58867e-39	0.295018	0.341	0.15	1.47789e-34	ppp1r14bb	0.915438	negative regulation of phosphoprotein phosphatase activity, innate immune response, regulation of phosphorylation	protein phosphatase inhibitor activity, protein serine/threonine phosphatase inhibitor activity
Epicardium	2.8876e-57	0.294788	0.297	0.098	5.6236e-53	tmem176	0.94681
Epicardium	6.84975e-123	0.294489	0.234	0.039	1.33399e-118	c6.1	0.978021
Epicardium	5.4539e-20	0.292329	0.459	0.299	1.06215e-15	ctnnb1	0.8416	cell adhesion	cadherin binding, protein binding
Epicardium	2.4409e-19	0.291947	0.976	0.885	4.75365e-15	mt-nd1	0.427728	oxidation-reduction process
Epicardium	5.05912e-44	0.291535	0.277	0.101	9.85263e-40	arvcfb	0.946356	calcium-dependent cell-cell adhesion via plasma membrane cell adhesion molecules, cell-cell adhesion, multicellular organism development, cell adhesion, cell-cell junction assembly	cadherin binding, protein binding
Epicardium	1.13343e-59	0.288536	0.241	0.068	2.20735e-55	si:ch211-286o17.1	0.965314	cell adhesion
Epicardium	2.25142e-155	0.285844	0.157	0.015	4.38463e-151	cyp1c1	0.99272	oxidation-reduction process	oxidoreductase activity, acting on paired donors, with incorporation or reduction of molecular oxygen, iron ion binding, heme binding
Epicardium	2.47273e-16	0.28369	0.69	0.55	4.81565e-12	cd81a	0.737893
Epicardium	0	0.28235	0.179	0.005	0	wt1a	0.995611	regulation of transcription, DNA-templated, negative regulation of apoptotic process, regulation of transcription by RNA polymerase II, pronephros development, negative regulation of cell population proliferation, glomerulus development, adrenal gland development, pronephric glomerulus development, pronephric duct development, glomerular visceral epithelial cell fate commitment, visceral serous p…	metal ion binding, RNA polymerase II cis-regulatory region sequence-specific DNA binding, RNA binding, DNA-binding transcription factor activity, RNA polymerase II-specific
Epicardium	1.80341e-70	0.275655	0.238	0.06	3.51214e-66	rai14	0.966079		actin binding, protein binding
Epicardium	2.69023e-35	0.27003	0.459	0.24	5.23923e-31	id1	0.908472	negative regulation of transcription by RNA polymerase II, negative regulation of transcription, DNA-templated, cell differentiation, circadian regulation of gene expression, regulation of neuron differentiation, negative regulation of neurogenesis	protein dimerization activity
Epicardium	6.8117e-84	0.269887	0.206	0.041	1.32658e-79	rhpn2	0.977016	signal transduction	protein binding
Epicardium	1.65386e-15	0.269431	0.872	0.743	3.2209e-11	mt-nd2	0.569481	mitochondrial electron transport, NADH to ubiquinone, oxidation-reduction process	NADH dehydrogenase (ubiquinone) activity
Epicardium	4.89345e-30	0.26753	0.29	0.133	9.53e-26	cast	0.934076	inhibition of cysteine-type endopeptidase activity	calcium-dependent cysteine-type endopeptidase inhibitor activity
Epicardium	8.85993e-100	0.266232	0.192	0.032	1.72547e-95	fbln2	0.983453	extracellular matrix organization	calcium ion binding, protein binding
Epicardium	6.96375e-226	0.262969	0.157	0.01	1.35619e-221	raver2	0.992908	mRNA splicing, via spliceosome	nucleic acid binding, RNA binding
Epicardium	2.07941e-12	0.262764	1	0.995	4.04966e-08	mt-co2	0.253049	electron transport chain	cytochrome-c oxidase activity, copper ion binding, oxidoreductase activity
Epicardium	1.35855e-223	0.262668	0.17	0.012	2.64579e-219	htra1b	0.993068	proteolysis	serine-type endopeptidase activity, insulin-like growth factor binding, protein binding
Epicardium	5.64598e-105	0.258634	0.199	0.032	1.09955e-100	krt15	0.985868	biological_process	structural molecule activity
Epicardium	2.81782e-27	0.258595	0.27	0.123	5.48771e-23	scarb2a	0.944572	notochord development, receptor-mediated endocytosis, protein targeting to lysosome, regulation of glucosylceramidase activity	scavenger receptor activity
Epicardium	6.19987e-16	0.25838	0.691	0.518	1.20742e-11	mt-nd5	0.721195	ATP synthesis coupled electron transport, oxidation-reduction process	NADH dehydrogenase (ubiquinone) activity
Epicardium	7.10229e-81	0.25838	0.204	0.042	1.38317e-76	arhgef4	0.975648	intracellular signal transduction, regulation of catalytic activity	guanyl-nucleotide exchange factor activity, protein binding
Epicardium	3.73281e-106	0.253989	0.185	0.029	7.26965e-102	si:ch211-183d21.1	0.982233
Epicardium	3.57251e-269	0.253311	0.15	0.007	6.95746e-265	flnb	0.994884	cell differentiation, actin cytoskeleton organization	actin binding, protein binding
Epicardium	3.33849e-53	0.252952	0.216	0.061	6.50171e-49	fgfr4	0.967932	protein phosphorylation, peptidyl-tyrosine phosphorylation	protein kinase activity, ATP binding, nucleotide binding, protein tyrosine kinase activity, transmembrane receptor protein tyrosine kinase activity

## Sheet: Mesoderm progenitors
cluster	p_val	avg_log2FC	pct.1	pct.2	p_val_adj	gene	tau	GO_BP	GO_MF
Mesoderm progenitors	0	1.67527	0.441	0.013	0	barx1	0.988439	regulation of transcription, DNA-templated, regulation of transcription by RNA polymerase II	DNA binding, DNA-binding transcription factor activity, RNA polymerase II-specific
Mesoderm progenitors	6.53409e-34	1.36734	0.436	0.255	1.27251e-29	gapdhs	0.906014	glycolytic process, glucose metabolic process, oxidation-reduction process	nucleotide binding, oxidoreductase activity, NAD binding, oxidoreductase activity, acting on the aldehyde or oxo group of donors, NAD or NADP as acceptor, NADP binding, glyceraldehyde-3-phosphate dehydrogenase (NAD+) (phosphorylating) activity
Mesoderm progenitors	4.07823e-123	1.19588	0.883	0.676	7.94235e-119	hmga1a	0.640643	regulation of transcription, DNA-templated, regulation of RNA splicing	DNA binding, transcription coregulator activity
Mesoderm progenitors	0	1.14557	0.434	0.025	0	rdh10a	0.984826	retinoic acid biosynthetic process, oxidation-reduction process	NADP-retinol dehydrogenase activity, oxidoreductase activity
Mesoderm progenitors	0	1.0912	0.402	0.019	0	inhbaa	0.987801	positive regulation of pathway-restricted SMAD protein phosphorylation, SMAD protein signal transduction, fin regeneration, cardiac muscle myoblast proliferation	cytokine activity, growth factor activity
Mesoderm progenitors	8.61054e-212	1.08956	0.624	0.186	1.6769e-207	mdka	0.918805	signal transduction, regulation of cell cycle, neural tube formation, sensory epithelium regeneration, positive regulation of cell division	growth factor activity, heparin binding
Mesoderm progenitors	3.93345e-190	1.08741	0.588	0.177	7.66039e-186	serpinh1b	0.915184	negative regulation of endopeptidase activity, collagen fibril organization, fin regeneration	serine-type endopeptidase inhibitor activity, collagen binding
Mesoderm progenitors	2.92833e-114	1.06991	0.803	0.493	5.70293e-110	si:ch73-281n10.2	0.754955		nucleosomal DNA binding
Mesoderm progenitors	0	1.05354	0.458	0.011	0	foxf2a	0.989869	regulation of transcription, DNA-templated	sequence-specific DNA binding, DNA-binding transcription factor activity
Mesoderm progenitors	6.65608e-20	1.034	0.372	0.23	1.29627e-15	eno3	0.903979	glycolytic process, regulation of vacuole fusion, non-autophagic	phosphopyruvate hydratase activity, magnesium ion binding, lyase activity
Mesoderm progenitors	1.17314e-52	1.02803	0.457	0.239	2.28469e-48	id1	0.908472	negative regulation of transcription by RNA polymerase II, negative regulation of transcription, DNA-templated, cell differentiation, circadian regulation of gene expression, regulation of neuron differentiation, negative regulation of neurogenesis	protein dimerization activity
Mesoderm progenitors	3.39243e-49	0.961418	0.284	0.115	6.60677e-45	hist1h4l.11	0.943806
Mesoderm progenitors	4.83295e-121	0.915636	0.191	0.031	9.41217e-117	aldocb	0.986707	glycolytic process	fructose-bisphosphate aldolase activity, catalytic activity
Mesoderm progenitors	0	0.900349	0.289	0.005	0	hoxb8a	0.994155	regulation of transcription, DNA-templated	DNA-binding transcription factor activity, RNA polymerase II-specific, DNA-binding transcription factor activity, DNA binding
Mesoderm progenitors	1.44584e-157	0.856612	0.709	0.289	2.81577e-153	pmp22a	0.867872
Mesoderm progenitors	3.84203e-85	0.815974	0.7	0.391	7.48236e-81	hsp70.3	0.812634	vesicle-mediated transport, chaperone cofactor-dependent protein refolding, protein refolding, camera-type eye morphogenesis, cellular response to unfolded protein	ATP binding, nucleotide binding, heat shock protein binding, unfolded protein binding, ATPase activity, ubiquitin protein ligase binding, protein folding chaperone, misfolded protein binding
Mesoderm progenitors	0	0.797126	0.571	0.069	0	mfap2	0.961559
Mesoderm progenitors	3.45487e-34	0.792808	0.201	0.08	6.72836e-30	gcga	0.973257	signal transduction, type B pancreatic cell development, response to starvation	hormone activity, glucagon receptor binding
Mesoderm progenitors	0	0.775529	0.266	0.008	0	cxcl12b	0.993546	hemopoiesis, cell morphogenesis, immune response, lymphoid lineage cell migration into thymus, induction of positive chemotaxis, cell chemotaxis, chemotaxis, defense response, vasculogenesis, chemokine-mediated signaling pathway, Kupffer's vesicle development, positive chemotaxis, sprouting angiogenesis, positive regulation of cell migration, cell migration involved in gastrulation, axon guidance…	growth factor activity, cytokine activity, chemokine activity, chemoattractant activity
Mesoderm progenitors	9.67366e-107	0.770536	0.639	0.299	1.88395e-102	foxp4	0.861972	negative regulation of transcription by RNA polymerase II, regulation of transcription by RNA polymerase II, regulation of transcription, DNA-templated	RNA polymerase II cis-regulatory region sequence-specific DNA binding, DNA-binding transcription factor activity, RNA polymerase II-specific, DNA-binding transcription repressor activity, RNA polymerase II-specific, DNA binding, DNA-binding transcription factor activity, metal ion binding, sequence-specific DNA binding
Mesoderm progenitors	1.92167e-36	0.763724	0.132	0.039	3.74245e-32	acta2	0.98207	heart contraction, blood circulation, positive regulation of gene expression, mesenchyme migration
Mesoderm progenitors	2.45189e-63	0.748799	0.758	0.513	4.77506e-59	tubb2b	0.743411	microtubule-based process	structural constituent of cytoskeleton, GTPase activity, GTP binding
Mesoderm progenitors	2.64885e-99	0.736527	0.88	0.715	5.15863e-95	rpl22l1	0.612544	definitive hemopoiesis, cytoplasmic translation, translation	RNA binding, structural constituent of ribosome
Mesoderm progenitors	7.58183e-81	0.725959	0.962	0.942	1.47656e-76	rps2	0.343094	translation	RNA binding, structural constituent of ribosome
Mesoderm progenitors	3.92467e-76	0.717383	0.796	0.534	7.64329e-72	h2az2b	0.711247	chromatin silencing, DNA methylation involved in embryo development	DNA binding, protein heterodimerization activity
Mesoderm progenitors	0	0.7142	0.443	0.056	0	prdx1	0.974453	removal of superoxide radicals, cell redox homeostasis, leukocyte activation, oxidation-reduction process	oxidoreductase activity, peroxidase activity, antioxidant activity, peroxiredoxin activity
Mesoderm progenitors	0	0.707895	0.421	0.052	0	pbx1a	0.97291	regulation of transcription, DNA-templated, regulation of transcription by RNA polymerase II, animal organ morphogenesis, neutrophil differentiation, neuron development, vasculature development, definitive hemopoiesis, embryonic organ development, brain development, swim bladder morphogenesis, eye development	DNA binding, DNA-binding transcription factor activity, RNA polymerase II cis-regulatory region sequence-specific DNA binding, DNA-binding transcription factor activity, RNA polymerase II-specific
Mesoderm progenitors	4.52208e-115	0.70546	0.693	0.329	8.80676e-111	hmgb1a	0.837259	regulation of transcription by RNA polymerase II, axon regeneration, regeneration, forebrain development, response to cold	DNA binding, DNA binding, bending
Mesoderm progenitors	2.5111e-67	0.702489	0.799	0.551	4.89037e-63	tuba8l4	0.713961	microtubule-based process, mitotic cell cycle, microtubule cytoskeleton organization	structural constituent of cytoskeleton, GTPase activity, GTP binding, nucleotide binding
Mesoderm progenitors	0	0.693016	0.426	0.025	0	pcdh18b	0.983893	cell adhesion, homophilic cell adhesion via plasma membrane adhesion molecules, nervous system development, neuron projection morphogenesis	calcium ion binding, protein binding
Mesoderm progenitors	0	0.691742	0.355	0.025	0	hoxb3a	0.986053	regulation of transcription, DNA-templated	DNA-binding transcription factor activity, RNA polymerase II-specific, DNA-binding transcription factor activity, DNA binding
Mesoderm progenitors	1.9689e-79	0.682335	0.955	0.932	3.83443e-75	rpl7a	0.383611	ribosome biogenesis, maturation of LSU-rRNA	RNA binding
Mesoderm progenitors	2.99096e-32	0.680896	0.849	0.803	5.8249e-28	hmgn2	0.557694	chromatin organization	chromatin binding, nucleosomal DNA binding
Mesoderm progenitors	7.7144e-64	0.675839	0.119	0.022	1.50238e-59	tagln	0.989939		protein binding
Mesoderm progenitors	7.50323e-47	0.672238	0.9	0.792	1.46125e-42	h3f3b.1	0.581161		protein heterodimerization activity, DNA binding
Mesoderm progenitors	1.60372e-89	0.669659	0.963	0.883	3.12324e-85	nme2b.1	0.477216	phosphorylation, nucleoside diphosphate phosphorylation, GTP biosynthetic process, UTP biosynthetic process, CTP biosynthetic process, regulation of apoptotic process, regulation of angiogenesis	transferase activity, ATP binding, nucleotide binding, kinase activity, nucleoside diphosphate kinase activity
Mesoderm progenitors	1.39086e-214	0.662943	0.475	0.104	2.70871e-210	sox11a	0.951648	negative regulation of transcription by RNA polymerase II, regulation of transcription, DNA-templated, positive regulation of transcription by RNA polymerase II, cell differentiation, anatomical structure morphogenesis, nervous system development, brain development, neuron differentiation, closure of optic fissure, lens development in camera-type eye, negative regulation of smoothened signaling p…	DNA binding, RNA polymerase II cis-regulatory region sequence-specific DNA binding, DNA-binding transcription activator activity, RNA polymerase II-specific, DNA-binding transcription factor activity, RNA polymerase II-specific
Mesoderm progenitors	2.99536e-222	0.660311	0.386	0.07	5.83346e-218	palld	0.966565
Mesoderm progenitors	3.01101e-83	0.657591	0.973	0.958	5.86394e-79	rpl12	0.339675	translation	structural constituent of ribosome, large ribosomal subunit rRNA binding
Mesoderm progenitors	2.98836e-101	0.656487	0.982	0.977	5.81982e-97	rpsa	0.30626	translation	structural constituent of ribosome, laminin receptor activity
Mesoderm progenitors	2.30841e-37	0.656065	0.364	0.186	4.49563e-33	zgc:153409	0.912906	nucleosome assembly, DNA-templated transcription, initiation	DNA binding, protein heterodimerization activity
Mesoderm progenitors	1.41778e-104	0.639556	0.948	0.796	2.76113e-100	cirbpa	0.567981	positive regulation of mRNA splicing, via spliceosome	nucleic acid binding, RNA binding
Mesoderm progenitors	8.24249e-76	0.635779	0.641	0.333	1.60522e-71	hsp70.2	0.847246	response to cadmium ion, vesicle-mediated transport, chaperone cofactor-dependent protein refolding, protein refolding, camera-type eye morphogenesis, response to heat, response to xenobiotic stimulus, cellular response to unfolded protein	ATP binding, nucleotide binding, heat shock protein binding, unfolded protein binding, ATPase activity, ubiquitin protein ligase binding, protein folding chaperone, misfolded protein binding
Mesoderm progenitors	4.45587e-42	0.627046	0.496	0.276	8.6778e-38	hsp90aa1.2	0.864588	protein folding, protein stabilization, cellular response to heat, response to heat, response to cold, response to antibiotic	ATP binding, nucleotide binding, unfolded protein binding, ATPase activity, disordered domain specific binding
Mesoderm progenitors	1.02538e-115	0.625501	0.184	0.03	1.99694e-111	wu:fj16a03	0.98782
Mesoderm progenitors	5.09512e-63	0.625368	0.973	0.959	9.92274e-59	rps12	0.332413	translation	structural constituent of ribosome
Mesoderm progenitors	9.3242e-54	0.622223	0.723	0.51	1.81589e-49	hmgb2b	0.744137	regulation of transcription by RNA polymerase II	DNA binding, bending
Mesoderm progenitors	1.2678e-301	0.615046	0.45	0.072	2.46903e-297	hmga2	0.955314	regulation of transcription, DNA-templated	DNA binding, transcription coregulator activity
Mesoderm progenitors	6.34805e-176	0.605817	0.489	0.127	1.23628e-171	si:dkey-56m19.5	0.936161
Mesoderm progenitors	7.86302e-113	0.600935	0.694	0.299	1.53132e-108	sparc	0.867539	anatomical structure development, erythrocyte differentiation, cartilage development, semicircular canal morphogenesis, otic vesicle formation, pharyngeal system development, otolith morphogenesis	protein binding, calcium ion binding, collagen binding, extracellular matrix binding
Mesoderm progenitors	3.68499e-77	0.592689	0.996	0.995	7.17652e-73	rplp1	0.242999	activation of protein kinase activity, erythrocyte differentiation, translational elongation, cytoplasmic translation	protein kinase activator activity, structural constituent of ribosome, ribonucleoprotein complex binding
Mesoderm progenitors	3.00505e-67	0.592322	0.878	0.773	5.85233e-63	eef2b	0.553723	chordate embryonic development, translation, translational elongation, cellular response to xenobiotic stimulus	GTPase activity, GTP binding, nucleotide binding, translation elongation factor activity, ribosome binding
Mesoderm progenitors	8.20307e-55	0.591463	0.124	0.027	1.59755e-50	cfd	0.986649	proteolysis, Notch signaling pathway, complement activation, alternative pathway	hydrolase activity, serine-type endopeptidase activity, peptidase activity, serine-type peptidase activity
Mesoderm progenitors	1.19854e-66	0.58823	0.976	0.96	2.33415e-62	rps9	0.338011	translation, positive regulation of translational fidelity	RNA binding, structural constituent of ribosome, rRNA binding
Mesoderm progenitors	3.90694e-60	0.587493	0.972	0.968	7.60877e-56	rplp0	0.331811	ribosome biogenesis
Mesoderm progenitors	1.78961e-67	0.586993	0.444	0.192	3.48527e-63	stmn1a	0.901919	neuron projection development, regulation of microtubule polymerization or depolymerization, microtubule depolymerization	tubulin binding
Mesoderm progenitors	4.35846e-61	0.586255	0.965	0.923	8.48809e-57	rps3a	0.392795	translation	structural constituent of ribosome
Mesoderm progenitors	1.22717e-80	0.580693	1	0.999	2.38991e-76	si:dkey-151g10.6	0.228911	translation	structural constituent of ribosome
Mesoderm progenitors	8.69051e-58	0.577617	0.966	0.947	1.69248e-53	rpl10a	0.360571	translation	RNA binding, structural constituent of ribosome
Mesoderm progenitors	2.05547e-49	0.577008	0.96	0.928	4.00302e-45	rps23	0.382662	translation	structural constituent of ribosome
Mesoderm progenitors	8.56591e-70	0.576189	0.969	0.961	1.66821e-65	rpl8	0.340652	translation	RNA binding, structural constituent of ribosome
Mesoderm progenitors	0	0.57537	0.137	0.003	0	wnt2	0.997292	Wnt signaling pathway, multicellular organism development	signaling receptor binding
Mesoderm progenitors	1.25871e-31	0.570451	0.781	0.67	2.45134e-27	hmgb2a	0.661302
Mesoderm progenitors	1.63326e-305	0.568964	0.355	0.045	3.18077e-301	rgmb	0.977024	BMP signaling pathway, cell adhesion	coreceptor activity
Mesoderm progenitors	2.95809e-70	0.567691	0.979	0.976	5.76088e-66	rps8a	0.316438	translation	structural constituent of ribosome
Mesoderm progenitors	1.44394e-56	0.567507	0.953	0.95	2.81208e-52	rpl10	0.344547	translation	structural constituent of ribosome
Mesoderm progenitors	2.81869e-65	0.563309	0.97	0.953	5.4894e-61	rps5	0.350705	translation, ribosomal small subunit assembly	RNA binding, mRNA binding, structural constituent of ribosome, rRNA binding
Mesoderm progenitors	4.00047e-61	0.559437	0.992	0.989	7.79091e-57	eef1a1l1	0.286803	translational elongation, translation	translation elongation factor activity, GTPase activity, GTP binding, nucleotide binding
Mesoderm progenitors	7.85637e-57	0.556441	0.987	0.98	1.53003e-52	hsp90ab1	0.318401	protein folding	unfolded protein binding, ATP binding
Mesoderm progenitors	0	0.55343	0.274	0.015	0	cygb1	0.991537	oxygen transport	metal ion binding, heme binding, iron ion binding, oxygen carrier activity, oxygen binding
Mesoderm progenitors	8.72222e-67	0.552159	0.9	0.76	1.69865e-62	h3f3d	0.583717		protein heterodimerization activity, DNA binding
Mesoderm progenitors	1.29581e-62	0.550665	0.218	0.064	2.52359e-58	hist1h4l.6	0.967329
Mesoderm progenitors	3.53831e-63	0.549825	0.297	0.106	6.89086e-59	mki67	0.945054	cell cycle	protein binding
Mesoderm progenitors	6.68546e-79	0.549143	0.564	0.261	1.30199e-74	hspa5	0.882343	ubiquitin-dependent ERAD pathway, response to yeast, response to hypoxia, chaperone cofactor-dependent protein refolding, protein refolding, cellular response to unfolded protein, endoplasmic reticulum unfolded protein response	ATP binding, nucleotide binding, heat shock protein binding, unfolded protein binding, ATPase activity, protein folding chaperone, misfolded protein binding
Mesoderm progenitors	0	0.549107	0.28	0.005	0	isl2b	0.994754	regulation of transcription, DNA-templated	DNA-binding transcription factor activity, RNA polymerase II-specific, DNA binding
Mesoderm progenitors	0	0.547593	0.344	0.008	0	hoxa4a	0.992582	regulation of transcription, DNA-templated	DNA-binding transcription factor activity, RNA polymerase II-specific, DNA-binding transcription factor activity, DNA binding
Mesoderm progenitors	1.25748e-55	0.546754	0.95	0.916	2.44895e-51	rpl23a	0.425424	translation, pancreas development, regulation of cell cycle, ribosomal large subunit assembly	structural constituent of ribosome, RNA binding, rRNA binding
Mesoderm progenitors	1.26833e-66	0.546515	0.876	0.682	2.47006e-62	khdrbs1a	0.659902	regulation of alternative mRNA splicing, via spliceosome, regulation of mRNA splicing, via spliceosome	nucleic acid binding, RNA binding, mRNA binding, poly(A) binding, mRNA 3'-UTR binding
Mesoderm progenitors	2.98008e-72	0.543915	0.984	0.983	5.8037e-68	rps7	0.292784	translation	structural constituent of ribosome
Mesoderm progenitors	3.09532e-68	0.543854	0.97	0.953	6.02814e-64	rpl21	0.355159	translation	structural constituent of ribosome
Mesoderm progenitors	1.71722e-48	0.535687	0.918	0.857	3.34428e-44	rps3	0.491939	chordate embryonic development, apoptotic process, translation, erythrocyte differentiation, cell division, DNA repair, cellular response to DNA damage stimulus, regulation of translation, positive regulation of apoptotic signaling pathway	RNA binding, lyase activity, structural constituent of ribosome, class I DNA-(apurinic or apyrimidinic site) endonuclease activity
Mesoderm progenitors	5.11633e-59	0.533787	0.96	0.932	9.96406e-55	rpl15	0.394787	translation, cytoplasmic translation	RNA binding, structural constituent of ribosome
Mesoderm progenitors	5.50519e-70	0.532683	0.943	0.843	1.07214e-65	cirbpb	0.514529	positive regulation of mRNA splicing, via spliceosome, response to cold	nucleic acid binding, RNA binding
Mesoderm progenitors	5.56496e-58	0.532165	0.958	0.939	1.08378e-53	rpl18a	0.35577	translation	structural constituent of ribosome
Mesoderm progenitors	5.07973e-75	0.530666	0.86	0.617	9.89277e-71	hmgn6	0.678271	chromatin organization	nucleosomal DNA binding, chromatin binding
Mesoderm progenitors	1.71671e-62	0.530232	0.98	0.957	3.34329e-58	rpl17	0.343318	translation, cytoplasmic translation	structural constituent of ribosome
Mesoderm progenitors	9.85836e-190	0.528398	0.199	0.022	1.91991e-185	col11a1a	0.988547		extracellular matrix structural constituent
Mesoderm progenitors	3.81497e-59	0.527861	0.931	0.828	7.42965e-55	eef1b2	0.50355	regulation of catalytic activity, translation, translational elongation	translation elongation factor activity, guanyl-nucleotide exchange factor activity, metal ion binding, nucleic acid binding, zinc ion binding
Mesoderm progenitors	3.88111e-57	0.524688	0.973	0.943	7.55847e-53	rpl18	0.364993	translation	RNA binding, structural constituent of ribosome
Mesoderm progenitors	1.72579e-51	0.524314	0.984	0.96	3.36098e-47	rpl13a	0.35366	translation, negative regulation of translation	mRNA binding, structural constituent of ribosome
Mesoderm progenitors	5.77949e-154	0.524049	0.347	0.076	1.12556e-149	cited4a	0.962242	regulation of transcription, DNA-templated
Mesoderm progenitors	6.63215e-38	0.523988	0.248	0.102	1.29161e-33	cxcl18b	0.959063	inflammatory response, immune response, neutrophil chemotaxis, antimicrobial humoral immune response mediated by antimicrobial peptide, chemokine-mediated signaling pathway, cellular response to lipopolysaccharide, granulocyte chemotaxis	cytokine activity, chemokine activity, CXCR chemokine receptor binding, granulocyte colony-stimulating factor binding
Mesoderm progenitors	3.67137e-63	0.523645	0.98	0.933	7.14999e-59	rps4x	0.400017	translation	RNA binding, structural constituent of ribosome
Mesoderm progenitors	7.2643e-89	0.522832	0.646	0.297	1.41472e-84	si:ch211-288g17.3	0.849947		DNA binding
Mesoderm progenitors	1.01103e-60	0.519871	0.989	0.971	1.96897e-56	rplp2l	0.314598	chordate embryonic development, translational elongation, cytoplasmic translational elongation	structural constituent of ribosome
Mesoderm progenitors	0	0.519357	0.344	0.032	0	rbp5	0.984323		retinal binding, lipid binding
Mesoderm progenitors	4.78083e-286	0.516717	0.337	0.042	9.31066e-282	hapln1a	0.979782	cell adhesion, central nervous system development, skeletal system development, fin regeneration	hyaluronic acid binding
Mesoderm progenitors	2.21163e-33	0.513533	0.337	0.172	4.30715e-29	thbs1a	0.916385	negative regulation of angiogenesis, inflammatory response, cell adhesion	extracellular matrix binding, heparin binding, calcium ion binding
Mesoderm progenitors	4.84677e-63	0.51074	0.959	0.912	9.43909e-59	rpl3	0.410538	exocrine pancreas development, translation, ribosomal large subunit assembly	RNA binding, structural constituent of ribosome
Mesoderm progenitors	0	0.508344	0.222	0.017	0	hsd11b2	0.989974	oxidation-reduction process	oxidoreductase activity
Mesoderm progenitors	6.07744e-79	0.508219	0.829	0.505	1.18358e-74	ppib	0.754144	protein peptidyl-prolyl isomerization, protein folding	peptidyl-prolyl cis-trans isomerase activity
Mesoderm progenitors	7.05404e-134	0.507211	0.383	0.1	1.37377e-129	psat1	0.944286	cellular amino acid biosynthetic process, L-serine biosynthetic process	transferase activity, catalytic activity, pyridoxal phosphate binding, transaminase activity, O-phospho-L-serine:2-oxoglutarate aminotransferase activity
Mesoderm progenitors	6.51092e-56	0.507083	0.955	0.913	1.268e-51	rack1	0.418535		protein binding
Mesoderm progenitors	1.09722e-131	0.506102	0.515	0.168	2.13684e-127	pbx4	0.911917	regulation of transcription, DNA-templated, regulation of transcription by RNA polymerase II, heart development, skeletal muscle fiber development, animal organ morphogenesis, heart morphogenesis, pancreas development, neural crest cell migration, embryonic cranial skeleton morphogenesis, neuron development, brain development, bulbus arteriosus development, midbrain development, embryonic organ d…	DNA binding, DNA-binding transcription factor activity, RNA polymerase II cis-regulatory region sequence-specific DNA binding, DNA-binding transcription factor activity, RNA polymerase II-specific, protein binding
Mesoderm progenitors	0	0.505676	0.267	0.025	0	col6a1	0.985769
Mesoderm progenitors	2.24709e-153	0.50412	0.355	0.079	4.37622e-149	tenm3	0.960521	neuron development, signal transduction, cell adhesion, heterophilic cell-cell adhesion via plasma membrane cell adhesion molecules, cell differentiation, retinal ganglion cell axon guidance, visual perception, homophilic cell adhesion via plasma membrane adhesion molecules, positive regulation of neuron projection development, dendrite guidance, regulation of homophilic cell adhesion	protein homodimerization activity, cell adhesion molecule binding, protein heterodimerization activity
Mesoderm progenitors	1.0999e-48	0.499953	0.979	0.967	2.14206e-44	rpl32	0.333078	translation	structural constituent of ribosome
Mesoderm progenitors	4.46069e-50	0.498761	0.535	0.29	8.6872e-46	midn	0.857465		protein binding
Mesoderm progenitors	4.19155e-78	0.496559	0.195	0.045	8.16305e-74	si:dkey-108k21.10	0.975	negative regulation of DNA recombination, nucleosome assembly, nucleosome positioning, chromosome condensation, negative regulation of chromatin silencing	DNA binding, double-stranded DNA binding, nucleosomal DNA binding
Mesoderm progenitors	2.91061e-50	0.495341	0.908	0.835	5.66842e-46	rps26	0.51404	translation	mRNA binding, structural constituent of ribosome
Mesoderm progenitors	0	0.493528	0.28	0.005	0	hoxc3a	0.994057	regulation of transcription, DNA-templated, regulation of transcription by RNA polymerase II	DNA binding, DNA-binding transcription factor activity, RNA polymerase II-specific
Mesoderm progenitors	9.4141e-62	0.493029	0.857	0.682	1.8334e-57	ran	0.635029	nucleocytoplasmic transport	GTPase activity, GTP binding
Mesoderm progenitors	3.47983e-66	0.490153	0.799	0.531	6.77697e-62	hnrnpabb	0.716772	regulation of gene expression	nucleic acid binding, RNA binding
Mesoderm progenitors	1.18421e-276	0.489916	0.324	0.041	2.30626e-272	vegfaa	0.977833		heparin binding, growth factor activity
Mesoderm progenitors	7.04164e-184	0.489161	0.393	0.083	1.37136e-179	cx43.4	0.959086	cell communication
Mesoderm progenitors	1.74167e-50	0.487585	0.823	0.633	3.3919e-46	rpl5b	0.654343	translation, ribosomal large subunit assembly	structural constituent of ribosome, 5S rRNA binding
Mesoderm progenitors	4.42706e-62	0.486383	0.987	0.979	8.62169e-58	rpl13	0.305841	translation	structural constituent of ribosome
Mesoderm progenitors	7.23506e-268	0.486364	0.24	0.023	1.40903e-263	aoc2	0.98652	visual perception, amine metabolic process, oxidation-reduction process	metal ion binding, oxidoreductase activity, copper ion binding, quinone binding, primary amine oxidase activity
Mesoderm progenitors	2.10712e-77	0.479199	0.617	0.302	4.10361e-73	hmgb1b	0.853464	regulation of transcription by RNA polymerase II	DNA binding, DNA binding, bending
Mesoderm progenitors	4.69013e-262	0.477306	0.259	0.028	9.13402e-258	lmo4b	0.984569		metal ion binding
Mesoderm progenitors	2.03141e-58	0.476844	0.989	0.963	3.95618e-54	rps14	0.326782	chordate embryonic development, erythrocyte development, translation, ribosomal small subunit assembly, maturation of SSU-rRNA from tricistronic rRNA transcript (SSU-rRNA, 5.8S rRNA, LSU-rRNA), erythrocyte maturation	structural constituent of ribosome, small ribosomal subunit rRNA binding, mRNA 5'-UTR binding
Mesoderm progenitors	3.51584e-275	0.476502	0.243	0.023	6.84711e-271	col6a2	0.987768	muscle organ development, muscle fiber development, axonogenesis
Mesoderm progenitors	2.62739e-163	0.4765	0.525	0.146	5.11684e-159	marcksb	0.925856	phosphorylation, central nervous system development, convergent extension involved in gastrulation, actin filament organization, gastrulation, brain development, neural retina development, cartilage development, retina layer formation, skeletal muscle cell differentiation, respiratory system development, epithelial cell morphogenesis involved in gastrulation, positive regulation of BMP secretion	kinase activity, actin filament binding, protein binding, calmodulin binding
Mesoderm progenitors	0	0.476394	0.174	0.008	0	hlx1	0.994337	regulation of transcription, DNA-templated	DNA-binding transcription factor activity, RNA polymerase II-specific, DNA binding
Mesoderm progenitors	1.87978e-61	0.475458	0.376	0.153	3.66088e-57	dut	0.916717	dUMP biosynthetic process, dUTP catabolic process, nucleotide metabolic process	hydrolase activity, metal ion binding, magnesium ion binding, dUTP diphosphatase activity
Mesoderm progenitors	3.22755e-45	0.474895	0.931	0.859	6.28565e-41	rpl6	0.48477	chordate embryonic development, pancreas development, translation, ribosomal large subunit assembly, cytoplasmic translation	RNA binding, structural constituent of ribosome
Mesoderm progenitors	1.57314e-58	0.473492	0.986	0.965	3.06368e-54	rps10	0.325581	ribosomal small subunit assembly	RNA binding, structural constituent of ribosome
Mesoderm progenitors	3.5566e-61	0.473326	0.972	0.966	6.92647e-57	rpl31	0.312158	translation, cytoplasmic translation	structural constituent of ribosome
Mesoderm progenitors	4.09589e-54	0.473287	0.982	0.906	7.97675e-50	ppiaa	0.417991	protein peptidyl-prolyl isomerization, protein folding	peptidyl-prolyl cis-trans isomerase activity
Mesoderm progenitors	0.000756988	0.470286	0.15	0.114	1	pkma	0.953955	glycolytic process, phosphorylation, cellular response to insulin stimulus	potassium ion binding, pyruvate kinase activity, magnesium ion binding, catalytic activity, transferase activity, metal ion binding, ATP binding, nucleotide binding, kinase activity
Mesoderm progenitors	1.68964e-57	0.469573	0.98	0.965	3.29058e-53	rps13	0.326316	translation	structural constituent of ribosome, small ribosomal subunit rRNA binding
Mesoderm progenitors	6.61492e-34	0.46949	0.803	0.631	1.28826e-29	tubb4b	0.674345	mitotic cell cycle, microtubule cytoskeleton organization, cilium assembly, microtubule-based process	GTPase activity, GTP binding, nucleotide binding, structural constituent of cytoskeleton
Mesoderm progenitors	7.70338e-52	0.4682	0.96	0.956	1.50023e-47	rpl7	0.346022	regulation of cell cycle, maturation of LSU-rRNA from tricistronic rRNA transcript (SSU-rRNA, 5.8S rRNA, LSU-rRNA)	RNA binding, structural constituent of ribosome
Mesoderm progenitors	1.5064e-99	0.467822	0.182	0.033	2.93371e-95	tpm1	0.983993	actin filament organization, muscle contraction	actin binding, actin filament binding
Mesoderm progenitors	3.44559e-46	0.467275	0.88	0.789	6.71029e-42	rpl4	0.551792	translation	RNA binding, structural constituent of ribosome
Mesoderm progenitors	2.21688e-51	0.467266	0.966	0.933	4.31737e-47	uba52	0.37166	protein ubiquitination, translation, modification-dependent protein catabolic process	structural constituent of ribosome, protein tag, ubiquitin protein ligase binding, protein binding
Mesoderm progenitors	9.36965e-49	0.464819	0.962	0.934	1.82474e-44	rpl27	0.396918	translation	structural constituent of ribosome
Mesoderm progenitors	4.73884e-73	0.464652	0.204	0.051	9.22889e-69	zgc:110425	0.975097	negative regulation of DNA recombination, nucleosome assembly, nucleosome positioning, chromosome condensation, negative regulation of chromatin silencing	DNA binding, double-stranded DNA binding, nucleosomal DNA binding
Mesoderm progenitors	7.75839e-58	0.463127	0.88	0.639	1.51095e-53	hnrnpa0b	0.657676		nucleic acid binding, RNA binding, mRNA binding
Mesoderm progenitors	1.8929e-18	0.461547	0.569	0.432	3.68642e-14	hsp70l	0.795957	response to cadmium ion, vesicle-mediated transport, definitive hemopoiesis, chaperone cofactor-dependent protein refolding, protein refolding, blood vessel development, response to heat, cellular response to unfolded protein, response to metal ion	ATP binding, nucleotide binding, heat shock protein binding, unfolded protein binding, ATPase activity, ubiquitin protein ligase binding, protein folding chaperone, misfolded protein binding
Mesoderm progenitors	9.19646e-48	0.460244	0.962	0.909	1.79101e-43	rps6	0.423933	translation	structural constituent of ribosome
Mesoderm progenitors	2.41895e-89	0.459611	0.656	0.31	4.7109e-85	si:ch1073-429i10.3	0.834038		protein heterodimerization activity, DNA binding
Mesoderm progenitors	5.79327e-76	0.458828	0.692	0.364	1.12824e-71	snrpb	0.814321	mRNA splicing, via spliceosome	RNA binding
Mesoderm progenitors	3.33721e-51	0.457776	0.87	0.715	6.49921e-47	hnrnpa0l.1	0.597264
Mesoderm progenitors	0	0.457335	0.218	0.005	0	hoxb6a	0.99555	regulation of transcription, DNA-templated, multicellular organism development, regulation of transcription by RNA polymerase II	DNA binding, DNA-binding transcription factor activity, DNA-binding transcription factor activity, RNA polymerase II-specific
Mesoderm progenitors	1.64943e-34	0.454672	0.955	0.92	3.21227e-30	rps11	0.402764	translation	structural constituent of ribosome, rRNA binding
Mesoderm progenitors	9.32915e-173	0.452962	0.338	0.066	1.81685e-168	si:ch211-286o17.1	0.965314	cell adhesion
Mesoderm progenitors	1.15804e-124	0.45049	0.474	0.146	2.25529e-120	cdh2	0.929013	cell adhesion, homophilic cell adhesion via plasma membrane adhesion molecules, cell-cell adhesion, regulation of signal transduction	metal ion binding, calcium ion binding
Mesoderm progenitors	1.61853e-60	0.447885	0.98	0.967	3.15208e-56	rpl9	0.343642	translation	structural constituent of ribosome, rRNA binding
Mesoderm progenitors	9.58705e-66	0.44657	0.298	0.102	1.86708e-61	gpia	0.952704	signal transduction, glycolytic process, gluconeogenesis, glucose 6-phosphate metabolic process	isomerase activity, cytokine activity, monosaccharide binding, glucose-6-phosphate isomerase activity
Mesoderm progenitors	2.70564e-53	0.446455	0.989	0.981	5.26923e-49	rps19	0.27991	chordate embryonic development, erythrocyte development, translation, erythrocyte differentiation, ribosomal small subunit assembly, hemoglobin biosynthetic process, brain segmentation, regulation of innate immune response, regulation of erythrocyte differentiation, intrinsic apoptotic signaling pathway by p53 class mediator	RNA binding, structural constituent of ribosome
Mesoderm progenitors	0	0.445111	0.212	0.004	0	hoxc8a	0.996137	regulation of transcription, DNA-templated	DNA-binding transcription factor activity, RNA polymerase II-specific, DNA-binding transcription factor activity, DNA binding
Mesoderm progenitors	7.25503e-176	0.442815	0.287	0.048	1.41292e-171	col12a1a	0.975004	regeneration, regulation of axon regeneration, endodermal cell differentiation	protein binding
Mesoderm progenitors	1.6299e-37	0.44208	0.962	0.892	3.17424e-33	ptmab	0.464669
Mesoderm progenitors	8.9082e-87	0.439199	0.307	0.09	1.73487e-82	aldh1a2	0.956271	myelination in peripheral nervous system, pronephros development, liver development, pancreas development, glomerular visceral epithelial cell development, central nervous system myelination, anterior/posterior pattern specification, embryonic viscerocranium morphogenesis, determination of left/right symmetry, fin regeneration, digestive tract morphogenesis, somitogenesis, pronephric duct morphog…	oxidoreductase activity, aldehyde dehydrogenase (NAD+) activity, oxidoreductase activity, acting on the aldehyde or oxo group of donors, NAD or NADP as acceptor
Mesoderm progenitors	1.66409e-28	0.43917	0.273	0.132	3.24082e-24	serpine1	0.940536	negative regulation of endopeptidase activity, negative regulation of plasminogen activation	serine-type endopeptidase inhibitor activity
Mesoderm progenitors	5.21543e-23	0.437935	0.365	0.219	1.01571e-18	pcna	0.887497	regulation of DNA replication	DNA polymerase processivity factor activity, DNA binding
Mesoderm progenitors	2.37671e-25	0.437259	0.769	0.618	4.62863e-21	tuba8l	0.689576	mitotic cell cycle, microtubule cytoskeleton organization, microtubule-based process	GTPase activity, GTP binding, nucleotide binding, structural constituent of cytoskeleton
Mesoderm progenitors	4.42042e-47	0.435497	0.987	0.983	8.60877e-43	rpl23	0.288879	translation	structural constituent of ribosome
Mesoderm progenitors	9.82481e-121	0.432973	0.205	0.035	1.91338e-116	ccn2a	0.985208	signal transduction, chordate embryonic development, cell adhesion, regeneration, definitive hemopoiesis, endoderm development, notochord development, negative regulation of cell death	insulin-like growth factor binding, heparin binding, integrin binding, protein binding
Mesoderm progenitors	8.25862e-45	0.432927	0.98	0.946	1.60837e-40	rps15	0.364373	chordate embryonic development, translation, ribosomal small subunit assembly	RNA binding, structural constituent of ribosome
Mesoderm progenitors	4.55967e-114	0.429194	0.366	0.103	8.87997e-110	elovl1b	0.946525	lipid metabolic process, kidney development, fatty acid metabolic process, fatty acid biosynthetic process, sphingolipid biosynthetic process, very long-chain fatty acid biosynthetic process, fatty acid elongation, saturated fatty acid, fatty acid elongation, monounsaturated fatty acid, fatty acid elongation, polyunsaturated fatty acid, swim bladder development, unsaturated fatty acid biosyntheti…	transferase activity, fatty acid elongase activity, 3-oxo-arachidoyl-CoA synthase activity, 3-oxo-cerotoyl-CoA synthase activity, 3-oxo-lignoceronyl-CoA synthase activity, very-long-chain 3-ketoacyl-CoA synthase activity
Mesoderm progenitors	2.67405e-43	0.42566	0.987	0.976	5.20772e-39	rps27a	0.309056	protein ubiquitination, translation, modification-dependent protein catabolic process	metal ion binding, structural constituent of ribosome, protein tag, ubiquitin protein ligase binding, protein binding
Mesoderm progenitors	0	0.42472	0.272	0.01	0	si:dkeyp-66d1.7	0.991314
Mesoderm progenitors	0	0.422741	0.134	0.005	0	nkx2.3	0.995909	regulation of transcription, DNA-templated, regulation of transcription by RNA polymerase II, cell differentiation	DNA-binding transcription factor activity, RNA polymerase II-specific, DNA binding, RNA polymerase II cis-regulatory region sequence-specific DNA binding
Mesoderm progenitors	3.62461e-82	0.422544	0.303	0.09	7.05893e-78	bcam	0.959721
Mesoderm progenitors	3.56594e-112	0.422151	0.504	0.174	6.94466e-108	adh5	0.898649	formaldehyde catabolic process, ethanol oxidation, oxidation-reduction process	metal ion binding, zinc ion binding, oxidoreductase activity, alcohol dehydrogenase activity, zinc-dependent, S-(hydroxymethyl)glutathione dehydrogenase activity, alcohol dehydrogenase (NAD+) activity, S-(hydroxymethyl)glutathione dehydrogenase NADP activity, S-(hydroxymethyl)glutathione dehydrogenase NAD activity, alcohol dehydrogenase [NAD(P)+] activity
Mesoderm progenitors	9.40414e-45	0.41844	0.506	0.276	1.83146e-40	cnn3a	0.859617	actomyosin structure organization	actin binding, calmodulin binding, protein binding
Mesoderm progenitors	3.50437e-25	0.41823	0.195	0.088	6.82476e-21	myl9a	0.959617		calcium ion binding
Mesoderm progenitors	1.29884e-121	0.417464	0.284	0.062	2.5295e-117	tuba1a	0.968391	negative regulation of apoptotic process, mitotic cell cycle, microtubule cytoskeleton organization, microtubule-based process, optic nerve formation	GTPase activity, GTP binding, nucleotide binding, structural constituent of cytoskeleton
Mesoderm progenitors	1.45245e-57	0.417371	0.683	0.394	2.82864e-53	hmgn7	0.790965	chromatin organization	chromatin binding, nucleosomal DNA binding
Mesoderm progenitors	4.05641e-39	0.41697	0.959	0.93	7.89986e-35	rpl30	0.395728		RNA binding, structural constituent of ribosome
Mesoderm progenitors	5.07986e-37	0.415993	0.932	0.879	9.89303e-33	rps18	0.457088	translation	nucleic acid binding, RNA binding, structural constituent of ribosome
Mesoderm progenitors	1.41966e-55	0.413734	0.335	0.137	2.7648e-51	si:dkey-79d12.5	0.92641	negative regulation of cell population proliferation
Mesoderm progenitors	1.02145e-155	0.412466	0.238	0.038	1.98928e-151	col4a6	0.980507	extracellular matrix organization, axon extension involved in axon guidance, basement membrane organization, collagen-activated tyrosine kinase receptor signaling pathway	extracellular matrix structural constituent
Mesoderm progenitors	1.87547e-34	0.412457	0.955	0.884	3.65248e-30	actb2	0.51369
Mesoderm progenitors	1.16633e-41	0.411536	0.508	0.269	2.27143e-37	col1a2	0.882831	extracellular matrix organization, response to mechanical stimulus, skeletal system development	extracellular matrix structural constituent
Mesoderm progenitors	6.05812e-26	0.410671	0.914	0.808	1.17982e-21	actb1	0.569106
Mesoderm progenitors	4.73604e-39	0.409942	0.967	0.969	9.22344e-35	rpl19	0.334587	translation	RNA binding, structural constituent of ribosome
Mesoderm progenitors	1.03092e-209	0.409669	0.313	0.048	2.00772e-205	nr2f1a	0.975446	regulation of transcription, DNA-templated	sequence-specific DNA binding, DNA-binding transcription factor activity, zinc ion binding
Mesoderm progenitors	3.18445e-88	0.409594	0.545	0.22	6.20171e-84	hmgb3a	0.893672
Mesoderm progenitors	2.20731e-97	0.408587	0.253	0.06	4.29874e-93	nid2a	0.970687	cell-matrix adhesion, fin regeneration, closure of optic fissure	calcium ion binding
Mesoderm progenitors	7.43758e-155	0.408047	0.207	0.029	1.44847e-150	col4a5	0.985532	extracellular matrix organization, axon extension involved in axon guidance, retinal ganglion cell axon guidance, basement membrane organization, axon target recognition	extracellular matrix structural constituent
Mesoderm progenitors	5.71592e-285	0.405801	0.112	0.004	1.11318e-280	tnfrsf11b	0.997375		protein binding
Mesoderm progenitors	9.18708e-47	0.405556	0.977	0.96	1.78918e-42	rps15a	0.324341	translation	structural constituent of ribosome
Mesoderm progenitors	2.53442e-41	0.405304	0.963	0.932	4.93578e-37	faua	0.376068	translation	structural constituent of ribosome, protein binding
Mesoderm progenitors	9.50657e-64	0.404811	0.522	0.246	1.8514e-59	pdia3	0.881396	protein folding, response to endoplasmic reticulum stress, protein phosphopantetheinylation	protein disulfide isomerase activity
Mesoderm progenitors	1.53194e-71	0.402926	0.655	0.333	2.98345e-67	prdx2	0.837487	removal of superoxide radicals, cell redox homeostasis, leukocyte activation, oxidation-reduction process	oxidoreductase activity, peroxidase activity, antioxidant activity, peroxiredoxin activity
Mesoderm progenitors	5.91532e-45	0.400744	0.969	0.953	1.15201e-40	rpl28	0.356307	chordate embryonic development, translation	structural constituent of ribosome
Mesoderm progenitors	1.3419e-33	0.396092	0.894	0.77	2.61334e-29	si:ch73-1a9.3	0.588862		nucleosomal DNA binding
Mesoderm progenitors	0	0.395505	0.262	0.004	0	foxf1	0.99482	regulation of transcription, DNA-templated	sequence-specific DNA binding, DNA-binding transcription factor activity
Mesoderm progenitors	8.78784e-66	0.393935	0.605	0.306	1.71143e-61	hdac1	0.831561	histone deacetylation, melanocyte differentiation, convergent extension involved in axis elongation, positive regulation of transcription by RNA polymerase II, exocrine pancreas development, hematopoietic progenitor cell differentiation, liver development, hematopoietic stem cell differentiation, retina morphogenesis in camera-type eye, dorsal/ventral pattern formation, brain development, chromat…	histone deacetylase activity, hydrolase activity, metal ion binding, NAD-dependent histone deacetylase activity (H3-K14 specific), transcription corepressor activity
Mesoderm progenitors	5.57519e-36	0.392574	0.942	0.894	1.08577e-31	eef1g	0.45062	glutathione metabolic process, translational elongation	translation elongation factor activity, protein binding
Mesoderm progenitors	0	0.392127	0.279	0.019	0	meis1a	0.98694	positive regulation of cell population proliferation, positive regulation of transcription by RNA polymerase II, regulation of transcription by RNA polymerase II, animal organ morphogenesis, brain development, angiogenesis, hemopoiesis, eye development, embryonic pattern specification, regulation of transcription, DNA-templated	RNA polymerase II cis-regulatory region sequence-specific DNA binding, DNA-binding transcription activator activity, RNA polymerase II-specific, DNA-binding transcription factor activity, RNA polymerase II-specific, DNA binding
Mesoderm progenitors	0	0.392113	0.207	0.007	0	isl2a	0.994338	regulation of transcription, DNA-templated	DNA-binding transcription factor activity, RNA polymerase II-specific, DNA binding
Mesoderm progenitors	6.77304e-35	0.388003	0.962	0.918	1.31905e-30	rps16	0.39999	translation, maturation of SSU-rRNA from tricistronic rRNA transcript (SSU-rRNA, 5.8S rRNA, LSU-rRNA)	RNA binding, structural constituent of ribosome
Mesoderm progenitors	8.90171e-40	0.387849	0.993	0.981	1.73361e-35	rpl11	0.30814	hemopoiesis, chordate embryonic development, erythrocyte development, translation, erythrocyte differentiation, glucose homeostasis, hemoglobin biosynthetic process, regulation of innate immune response, apoptotic process	RNA binding, structural constituent of ribosome
Mesoderm progenitors	2.08182e-39	0.385748	0.955	0.951	4.05434e-35	rps27.1	0.374219	translation, erythrocyte differentiation, ribosomal small subunit assembly	metal ion binding, RNA binding, structural constituent of ribosome
Mesoderm progenitors	1.5912e-43	0.385736	0.257	0.099	3.09886e-39	f3b	0.958159	blood coagulation	protein binding
Mesoderm progenitors	0	0.385222	0.184	0.003	0	cyp27c1	0.996243	oxidation-reduction process	oxidoreductase activity, acting on paired donors, with incorporation or reduction of molecular oxygen, iron ion binding, heme binding
Mesoderm progenitors	0	0.384186	0.207	0.009	0	si:ch1073-459j12.1	0.994211	proteolysis, negative regulation of transcription by RNA polymerase II	RNA polymerase II transcription regulatory region sequence-specific DNA binding, zinc ion binding, DNA-binding transcription repressor activity, RNA polymerase II-specific, metallocarboxypeptidase activity
Mesoderm progenitors	3.85904e-35	0.383931	0.72	0.493	7.51548e-31	marcksl1a	0.755683		calmodulin binding
Mesoderm progenitors	1.28347e-55	0.383075	0.552	0.28	2.49956e-51	nucks1a	0.859006	phosphorylation, interstrand cross-link repair, double-strand break repair via homologous recombination	kinase activity, single-stranded DNA binding, double-stranded DNA binding
Mesoderm progenitors	0	0.382687	0.235	0.016	0	pbx3b	0.99069	regulation of transcription by RNA polymerase II, animal organ morphogenesis, neuron development, embryonic organ development, brain development, eye development, regulation of transcription, DNA-templated	DNA binding, DNA-binding transcription factor activity, RNA polymerase II cis-regulatory region sequence-specific DNA binding, DNA-binding transcription factor activity, RNA polymerase II-specific
Mesoderm progenitors	2.09829e-298	0.38154	0.252	0.023	4.08641e-294	scml2	0.983876	regulation of transcription, DNA-templated, negative regulation of transcription, DNA-templated	protein binding, chromatin binding, histone binding
Mesoderm progenitors	7.85941e-63	0.379854	0.653	0.348	1.53062e-58	snrpd1	0.823565	spliceosomal snRNP assembly, RNA processing, heart development, mRNA processing, RNA splicing	RNA binding
Mesoderm progenitors	4.88025e-31	0.378217	0.113	0.033	9.50428e-27	ppp1r14aa	0.985577	negative regulation of phosphoprotein phosphatase activity, regulation of phosphorylation	protein phosphatase inhibitor activity, protein serine/threonine phosphatase inhibitor activity
Mesoderm progenitors	1.349e-49	0.374412	0.419	0.192	2.62718e-45	col1a1b	0.915751		extracellular matrix structural constituent, protein binding
Mesoderm progenitors	0	0.372797	0.175	0.002	0	pitx1	0.997005	regulation of transcription, DNA-templated, regulation of transcription by RNA polymerase II, multicellular organism development, anatomical structure morphogenesis	DNA binding, DNA-binding transcription factor activity, RNA polymerase II cis-regulatory region sequence-specific DNA binding, DNA-binding transcription factor activity, RNA polymerase II-specific
Mesoderm progenitors	4.46414e-21	0.36943	0.424	0.272	8.69391e-17	her6	0.878328	regulation of transcription, DNA-templated, regulation of transcription by RNA polymerase II, Notch signaling pathway, anterior/posterior pattern specification, regulation of neurogenesis, regulation of neuron differentiation, thalamus development, somite specification, negative regulation of neuron differentiation	DNA binding, protein dimerization activity, RNA polymerase II cis-regulatory region sequence-specific DNA binding, DNA-binding transcription factor activity, RNA polymerase II-specific
Mesoderm progenitors	3.589e-42	0.366103	0.958	0.931	6.98958e-38	RPS17	0.377296	translation	structural constituent of ribosome
Mesoderm progenitors	6.55714e-40	0.366001	0.516	0.299	1.277e-35	nop58	0.841448	ribosome biogenesis	snoRNA binding
Mesoderm progenitors	9.21602e-62	0.361558	0.402	0.166	1.79482e-57	rbbp4	0.909274		protein binding
Mesoderm progenitors	1.51626e-179	0.361423	0.167	0.017	2.95292e-175	tgfbi	0.99175	cell adhesion, extracellular matrix organization, muscle fiber development, cellular response to xenobiotic stimulus, cell population proliferation	cell adhesion molecule binding, extracellular matrix binding, integrin binding, collagen binding, protein binding
Mesoderm progenitors	2.64617e-85	0.360839	0.464	0.174	5.15341e-81	hp1bp3	0.911628	heterochromatin organization, regulation of transcription, DNA-templated, nucleosome assembly	chromatin binding, DNA binding
Mesoderm progenitors	2.98689e-48	0.360453	0.618	0.348	5.81696e-44	ssr3	0.831834	SRP-dependent cotranslational protein targeting to membrane
Mesoderm progenitors	1.49831e-65	0.359959	0.47	0.205	2.91796e-61	atf7ip	0.901649		protein binding
Mesoderm progenitors	7.62453e-29	0.356741	0.966	0.923	1.48488e-24	rpl35	0.382032	translation	structural constituent of ribosome
Mesoderm progenitors	3.0587e-62	0.35506	0.519	0.243	5.95682e-58	snrpg	0.867895	mRNA splicing, via spliceosome, mRNA processing, RNA splicing, spliceosomal snRNP assembly	RNA binding
Mesoderm progenitors	0	0.354981	0.18	0.009	0	osr1	0.993936
Mesoderm progenitors	2.48476e-33	0.35469	0.973	0.945	4.83906e-29	rpl14	0.35125	translation, ribosomal large subunit biogenesis	RNA binding, structural constituent of ribosome
Mesoderm progenitors	1.0109e-23	0.349513	0.515	0.335	1.96873e-19	dnajb1b	0.836764	protein folding	unfolded protein binding
Mesoderm progenitors	1.35575e-48	0.349439	0.307	0.125	2.64033e-44	chaf1a	0.934978
Mesoderm progenitors	2.09607e-69	0.348707	0.215	0.057	4.0821e-65	mad2l1	0.967479	mitotic spindle assembly checkpoint
Mesoderm progenitors	3.89432e-228	0.346927	0.122	0.007	7.58419e-224	rasl11b	0.995859	signal transduction	GTPase activity, GTP binding
Mesoderm progenitors	2.11227e-30	0.346403	0.987	0.981	4.11365e-26	rps24	0.305341	translation, definitive hemopoiesis, primitive hemopoiesis	structural constituent of ribosome
Mesoderm progenitors	1.98669e-71	0.343892	0.33	0.113	3.86907e-67	boc	0.94472	positive regulation of myoblast differentiation, smoothened signaling pathway, axon guidance	protein binding
Mesoderm progenitors	7.34488e-11	0.343569	0.202	0.123	1.43042e-06	ldha	0.939132	carboxylic acid metabolic process, oxidation-reduction process, carbohydrate metabolic process	L-lactate dehydrogenase activity, oxidoreductase activity, acting on the CH-OH group of donors, NAD or NADP as acceptor, oxidoreductase activity, catalytic activity
Mesoderm progenitors	1.01734e-86	0.34312	0.348	0.11	1.98127e-82	trib3	0.936713	protein phosphorylation, heart looping, positive regulation of proteasomal ubiquitin-dependent protein catabolic process, determination of left/right symmetry, regulation of MAP kinase activity, negative regulation of transcription, DNA-templated	protein kinase activity, ATP binding, transcription corepressor activity, mitogen-activated protein kinase kinase binding
Mesoderm progenitors	4.53002e-38	0.342935	0.98	0.943	8.82222e-34	rpl24	0.371208
Mesoderm progenitors	4.93496e-54	0.342397	0.557	0.277	9.61084e-50	fabp3	0.878401	chordate embryonic development, heart development, heart looping	lipid binding
Mesoderm progenitors	3.21573e-60	0.341933	0.294	0.103	6.26263e-56	id2a	0.956109	negative regulation of transcription by RNA polymerase II, negative regulation of transcription, DNA-templated, cell differentiation, liver development, circadian regulation of gene expression, BMP signaling pathway, regulation of neuron differentiation, regulation of Notch signaling pathway, intra-S DNA damage checkpoint, regulation of photoreceptor cell differentiation, regulation of retina dev…	protein dimerization activity
Mesoderm progenitors	9.43348e-32	0.341932	0.973	0.932	1.83717e-27	rpl35a	0.353459	chordate embryonic development, translation, erythrocyte differentiation, ribosomal large subunit biogenesis, cytoplasmic translation	structural constituent of ribosome
Mesoderm progenitors	5.75125e-70	0.337924	0.448	0.183	1.12006e-65	ddx39ab	0.909279	mRNA splicing, via spliceosome, histone H3-K4 methylation	hydrolase activity, ATP binding, nucleic acid binding, nucleotide binding, helicase activity, RNA binding, RNA helicase activity
Mesoderm progenitors	4.91836e-47	0.336713	0.689	0.406	9.57851e-43	syncrip	0.790242	CRD-mediated mRNA stabilization	RNA binding, mRNA binding, mRNA 5'-UTR binding, nucleic acid binding
Mesoderm progenitors	1.18732e-49	0.335214	0.502	0.253	2.31231e-45	igf2bp1	0.865658	mRNA transport	nucleic acid binding, RNA binding
Mesoderm progenitors	2.81222e-21	0.334304	0.421	0.27	5.4768e-17	cnn2	0.861654	cytoskeleton organization, actomyosin structure organization, response to steroid hormone, regulation of MAPK cascade, regulation of blood vessel endothelial cell migration	actin binding, calmodulin binding, protein binding
Mesoderm progenitors	3.66547e-41	0.332882	0.228	0.086	7.1385e-37	sox6	0.962697	regulation of transcription, DNA-templated, regulation of transcription by RNA polymerase II, central nervous system development, cell fate commitment, skeletal muscle tissue development, muscle cell fate specification, adipose tissue development, positive regulation of chondrocyte differentiation	DNA binding, RNA polymerase II cis-regulatory region sequence-specific DNA binding, DNA-binding transcription factor activity, RNA polymerase II-specific
Mesoderm progenitors	1.12416e-76	0.332748	0.267	0.077	2.1893e-72	pdgfra	0.962339	platelet-derived growth factor receptor signaling pathway, transmembrane receptor protein tyrosine kinase signaling pathway, protein phosphorylation, peptidyl-tyrosine phosphorylation, chemotaxis, platelet-derived growth factor receptor-alpha signaling pathway, phosphorylation, multicellular organism development	platelet-derived growth factor alpha-receptor activity, protein tyrosine kinase activity, transmembrane receptor protein tyrosine kinase activity, protein kinase activity, ATP binding, nucleotide binding, transferase activity, kinase activity
Mesoderm progenitors	0	0.331935	0.188	0.011	0	sulf1	0.991953	vasculogenesis, vasculature development, blood circulation, somitogenesis, epithelial structure maintenance, positive regulation of Wnt signaling pathway, positive regulation of vascular endothelial growth factor production, heparan sulfate proteoglycan metabolic process, glomerular basement membrane development, negative regulation of fibroblast growth factor receptor signaling pathway, neuromas…	hydrolase activity, catalytic activity, sulfuric ester hydrolase activity, glycosaminoglycan binding, N-acetylglucosamine-6-sulfatase activity, metal ion binding, calcium ion binding, arylsulfatase activity
Mesoderm progenitors	5.60878e-55	0.331214	0.378	0.158	1.09231e-50	spry4	0.922769	negative regulation of ERK1 and ERK2 cascade, regulation of signal transduction, multicellular organism development
Mesoderm progenitors	1.53574e-51	0.331155	0.26	0.093	2.99086e-47	lbr	0.951446	lipid metabolic process, steroid biosynthetic process, steroid metabolic process, sterol biosynthetic process, cell migration involved in gastrulation, cholesterol biosynthetic process, cholesterol metabolic process, oxidation-reduction process	oxidoreductase activity, oxidoreductase activity, acting on the CH-CH group of donors, NAD or NADP as acceptor, oxidoreductase activity, acting on the CH-CH group of donors, delta14-sterol reductase activity
Mesoderm progenitors	1.54479e-57	0.329429	0.539	0.263	3.00849e-53	hnrnpub	0.868696		protein binding
Mesoderm progenitors	2.46259e-56	0.328444	0.513	0.247	4.7959e-52	hnrnpa0a	0.871482		nucleic acid binding
Mesoderm progenitors	1.59301e-110	0.327866	0.167	0.026	3.1024e-106	glipr2l	0.986365	biological_process	molecular_function
Mesoderm progenitors	4.55238e-60	0.327465	0.308	0.112	8.86576e-56	si:dkey-42i9.4	0.942788	negative regulation of cell population proliferation, negative regulation of mitotic cell cycle	molecular_function
Mesoderm progenitors	3.34278e-91	0.327421	0.403	0.134	6.51007e-87	u2af1	0.929904	mRNA splicing, via spliceosome	nucleic acid binding, RNA binding, metal ion binding
Mesoderm progenitors	6.01003e-34	0.326133	0.461	0.263	1.17045e-29	dkc1	0.862302	RNA modification, pseudouridine synthesis, RNA processing	pseudouridine synthase activity, RNA binding
Mesoderm progenitors	1.46879e-273	0.322759	0.243	0.023	2.86046e-269	tmem98	0.983903	biological_process	molecular_function
Mesoderm progenitors	1.26567e-55	0.322384	0.559	0.284	2.46489e-51	pomp	0.852092	proteasome assembly	molecular_function
Mesoderm progenitors	1.25892e-11	0.322216	0.33	0.227	2.45174e-07	h1-0	0.892479	negative regulation of DNA recombination, nucleosome assembly, nucleosome positioning, chromosome condensation, negative regulation of chromatin silencing	DNA binding, double-stranded DNA binding, nucleosomal DNA binding
Mesoderm progenitors	4.45472e-114	0.322105	0.274	0.061	8.67556e-110	sinhcafl.1	0.966743
Mesoderm progenitors	1.80287e-33	0.321631	0.709	0.501	3.51109e-29	eif3f	0.738254	proteolysis, translation, translational initiation, cranial skeletal system development	metallopeptidase activity, translation initiation factor activity, translation initiation factor binding, isopeptidase activity, protein binding
Mesoderm progenitors	3.22445e-50	0.320584	0.615	0.336	6.27961e-46	psmb7	0.823677	phosphorylation, proteasome-mediated ubiquitin-dependent protein catabolic process, proteasomal ubiquitin-independent protein catabolic process, proteolysis involved in cellular protein catabolic process	kinase activity, endopeptidase activity, threonine-type endopeptidase activity
Mesoderm progenitors	1.20218e-44	0.319793	0.648	0.386	2.34125e-40	eif3m	0.800757		translation initiation factor activity
Mesoderm progenitors	7.45753e-61	0.318201	0.304	0.108	1.45235e-56	fat1a	0.943616	cell adhesion, homophilic cell adhesion via plasma membrane adhesion molecules, cell-cell adhesion, pronephros development, closure of optic fissure	calcium ion binding
Mesoderm progenitors	4.96783e-53	0.31653	0.417	0.186	9.67484e-49	tgif1	0.905714	regulation of transcription, DNA-templated, regulation of transcription by RNA polymerase II, brain morphogenesis, photoreceptor cell differentiation, sensory epithelium regeneration, regulation of transforming growth factor beta receptor signaling pathway, regulation of retinoic acid receptor signaling pathway, forebrain anterior/posterior pattern specification, regulation of stem cell prolifera…	DNA binding, RNA polymerase II cis-regulatory region sequence-specific DNA binding, DNA-binding transcription factor activity, RNA polymerase II-specific
Mesoderm progenitors	1.88255e-20	0.316352	0.948	0.902	3.66627e-16	rps21	0.415817	translation	structural constituent of ribosome
Mesoderm progenitors	2.85982e-132	0.316219	0.266	0.052	5.56951e-128	phgdh	0.968778	cellular amino acid biosynthetic process, L-serine biosynthetic process, oxidation-reduction process	oxidoreductase activity, NAD binding, oxidoreductase activity, acting on the CH-OH group of donors, NAD or NADP as acceptor, phosphoglycerate dehydrogenase activity
Mesoderm progenitors	3.54398e-281	0.313762	0.205	0.016	6.9019e-277	tcf21	0.990891		protein dimerization activity
Mesoderm progenitors	4.08584e-82	0.313453	0.328	0.102	7.95717e-78	zfhx4	0.957109	regulation of transcription, DNA-templated, regulation of transcription by RNA polymerase II	DNA binding, RNA polymerase II cis-regulatory region sequence-specific DNA binding, nucleic acid binding, zinc ion binding, DNA-binding transcription factor activity, RNA polymerase II-specific
Mesoderm progenitors	2.02198e-54	0.312397	0.489	0.231	3.9378e-50	sumo3a	0.889556		protein binding
Mesoderm progenitors	2.64637e-37	0.311834	0.4	0.206	5.1538e-33	meis1b	0.893389	regulation of transcription, DNA-templated, positive regulation of cell population proliferation, positive regulation of transcription by RNA polymerase II, regulation of transcription by RNA polymerase II, animal organ morphogenesis, angiogenesis, heart looping, embryonic viscerocranium morphogenesis, endothelial cell development, embryonic retina morphogenesis in camera-type eye, brain developm…	DNA binding, RNA polymerase II cis-regulatory region sequence-specific DNA binding, DNA-binding transcription activator activity, RNA polymerase II-specific, DNA-binding transcription factor activity, RNA polymerase II-specific, protein binding
Mesoderm progenitors	1.82986e-39	0.311754	0.658	0.403	3.56364e-35	snrpf	0.794708	mRNA splicing, via spliceosome, spliceosomal snRNP assembly
Mesoderm progenitors	6.46137e-24	0.311679	0.976	0.944	1.25835e-19	rpl36a	0.354893	translation	structural constituent of ribosome
Mesoderm progenitors	3.47378e-25	0.311283	0.376	0.22	6.76519e-21	fosl1a	0.898256	regulation of transcription, DNA-templated, regulation of transcription by RNA polymerase II	DNA binding, DNA-binding transcription factor activity, RNA polymerase II cis-regulatory region sequence-specific DNA binding, DNA-binding transcription factor activity, RNA polymerase II-specific
Mesoderm progenitors	7.47873e-29	0.310955	0.851	0.745	1.45648e-24	btf3	0.567744
Mesoderm progenitors	4.85826e-42	0.309992	0.714	0.457	9.46146e-38	eif5a	0.755922	protein transport, translation, translational initiation, mRNA transport, positive regulation of translational elongation, positive regulation of translational termination, translational elongation	RNA binding, translation elongation factor activity, translation initiation factor activity, ribosome binding
Mesoderm progenitors	0	0.308634	0.136	0.003	0	grem2b	0.996926
Mesoderm progenitors	8.80915e-96	0.308453	0.181	0.034	1.71558e-91	ackr3b	0.98245	signal transduction, G protein-coupled receptor signaling pathway, positive regulation of cytosolic calcium ion concentration, immune response, chemotaxis, vasculogenesis, angiogenesis, posterior lateral line neuromast primordium migration, germ cell migration, neuron migration, calcium-mediated signaling, cell chemotaxis, chemokine-mediated signaling pathway, trigeminal sensory nucleus developme…	G protein-coupled receptor activity, coreceptor activity, C-C chemokine receptor activity, C-C chemokine binding, chemokine binding
Mesoderm progenitors	2.30927e-63	0.307651	0.341	0.126	4.49731e-59	iqsec1b	0.936035	positive regulation of GTPase activity, regulation of ARF protein signal transduction	protein binding
Mesoderm progenitors	1.00711e-39	0.305702	0.805	0.558	1.96134e-35	TXN	0.729956	glycerol ether metabolic process, cell redox homeostasis	protein disulfide oxidoreductase activity
Mesoderm progenitors	2.86067e-124	0.304451	0.218	0.038	5.57116e-120	snai1a	0.978912	regulation of transcription, DNA-templated, regulation of transcription by RNA polymerase II, gastrulation, mesodermal cell migration, cell migration involved in gastrulation, dorsal/ventral pattern formation, epithelial to mesenchymal transition	RNA polymerase II cis-regulatory region sequence-specific DNA binding, DNA-binding transcription factor activity, RNA polymerase II-specific, NF-kappaB binding
Mesoderm progenitors	2.91489e-62	0.303274	0.202	0.055	5.67674e-58	tpx2	0.967973	mitotic spindle assembly, activation of protein kinase activity, regulation of mitotic spindle organization	microtubule binding, protein kinase activator activity
Mesoderm progenitors	5.90508e-98	0.303194	0.249	0.058	1.15001e-93	znf703	0.966708
Mesoderm progenitors	0	0.302528	0.115	0.003	0	nkx3.3	0.997452	regulation of transcription, DNA-templated, regulation of transcription by RNA polymerase II, cell differentiation	DNA-binding transcription factor activity, RNA polymerase II-specific, DNA binding, RNA polymerase II cis-regulatory region sequence-specific DNA binding
Mesoderm progenitors	7.07191e-78	0.299941	0.324	0.103	1.37726e-73	tdh	0.943773	threonine catabolic process	catalytic activity, L-threonine 3-dehydrogenase activity
Mesoderm progenitors	2.83355e-24	0.29947	0.977	0.933	5.51834e-20	rps25	0.372262
Mesoderm progenitors	7.44019e-67	0.297958	0.233	0.066	1.44898e-62	fn1b	0.972415		protein binding
Mesoderm progenitors	1.04074e-44	0.297764	0.441	0.218	2.02685e-40	si:ch73-46j18.5	0.88521
Mesoderm progenitors	2.45922e-151	0.296274	0.208	0.03	4.78932e-147	snai1b	0.981818	regulation of transcription, DNA-templated, heart development, regulation of transcription by RNA polymerase II, mesodermal cell migration, cell migration involved in gastrulation, posterior lateral line neuromast primordium migration, cardioblast migration to the midline involved in heart field formation, cardiac muscle progenitor cell migration to the midline involved in heart field formation, …	RNA polymerase II cis-regulatory region sequence-specific DNA binding, DNA-binding transcription factor activity, RNA polymerase II-specific
Mesoderm progenitors	4.39958e-28	0.295486	0.938	0.889	8.56818e-24	naca	0.440772
Mesoderm progenitors	1.82498e-59	0.294834	0.378	0.152	3.55416e-55	si:ch211-51e12.7	0.91248	biological_process	molecular_function
Mesoderm progenitors	2.5603e-25	0.293175	0.164	0.067	4.98618e-21	kpna2	0.965987	protein transport, protein import into nucleus, NLS-bearing protein import into nucleus	nuclear localization sequence binding, nuclear import signal receptor activity, protein binding
Mesoderm progenitors	8.65913e-83	0.292172	0.223	0.054	1.68637e-78	mex3b	0.973705		metal ion binding, nucleic acid binding, RNA binding
Mesoderm progenitors	6.85537e-23	0.290943	0.982	0.968	1.33508e-18	rpl39	0.314852	translation	structural constituent of ribosome
Mesoderm progenitors	0	0.290438	0.15	0.006	0	hoxb5b	0.995232	regulation of transcription, DNA-templated, multicellular organism development, regulation of transcription by RNA polymerase II	DNA binding, DNA-binding transcription factor activity, DNA-binding transcription factor activity, RNA polymerase II-specific
Mesoderm progenitors	5.82376e-42	0.289985	0.542	0.299	1.13418e-37	cct4	0.841372	protein folding, response to hypoxia	ATP binding, nucleotide binding, unfolded protein binding, ATPase activity
Mesoderm progenitors	8.8876e-45	0.289534	0.284	0.114	1.73086e-40	dusp6	0.940828	phosphorylation, protein dephosphorylation, peptidyl-tyrosine dephosphorylation, dephosphorylation, positive regulation of apoptotic process, inactivation of MAPK activity, dorsal/ventral pattern formation, regulation of fibroblast growth factor receptor signaling pathway, regulation of endodermal cell fate specification, negative regulation of ERK1 and ERK2 cascade, negative regulation of cardia…	hydrolase activity, kinase activity, phosphoprotein phosphatase activity, protein tyrosine phosphatase activity, protein tyrosine/serine/threonine phosphatase activity, phosphatase activity, MAP kinase tyrosine/serine/threonine phosphatase activity, mitogen-activated protein kinase binding, protein serine/threonine phosphatase activity, protein serine phosphatase activity, protein threonine phosp…
Mesoderm progenitors	6.68928e-21	0.2894	0.67	0.5	1.30274e-16	sdc4	0.748025
Mesoderm progenitors	2.28795e-146	0.289306	0.163	0.019	4.45578e-142	ndnf	0.989502	extracellular matrix organization, embryonic neurocranium morphogenesis, nervous system development, peptide cross-linking via chondroitin 4-sulfate glycosaminoglycan, gonadotrophin-releasing hormone neuronal migration to the hypothalamus, cellular response to fibroblast growth factor stimulus	heparin binding, protein binding
Mesoderm progenitors	0	0.2886	0.165	0.003	0	hoxc1a	0.996677	regulation of transcription, DNA-templated	DNA-binding transcription factor activity, RNA polymerase II-specific, DNA binding
Mesoderm progenitors	1.51267e-41	0.287731	0.56	0.316	2.94593e-37	cct5	0.83363	protein folding, skeletal muscle thin filament assembly	ATP binding, nucleotide binding, unfolded protein binding, ATPase activity
Mesoderm progenitors	9.65731e-65	0.287069	0.341	0.124	1.88076e-60	brd3b	0.929032	chromatin organization	protein binding
Mesoderm progenitors	1.06194e-23	0.285369	0.259	0.133	2.06812e-19	id3	0.946859	negative regulation of transcription by RNA polymerase II, negative regulation of transcription, DNA-templated, cell differentiation, circadian regulation of gene expression, dopaminergic neuron differentiation	protein dimerization activity
Mesoderm progenitors	8.18285e-84	0.284746	0.146	0.025	1.59361e-79	zgc:173552.3	0.98686
Mesoderm progenitors	7.71123e-43	0.283364	0.26	0.1	1.50176e-38	LO018188.1	0.951309	positive regulation of actin filament bundle assembly	actin binding
Mesoderm progenitors	6.3092e-38	0.282569	0.502	0.278	1.22872e-33	hnrnpa1b	0.853774		nucleic acid binding, RNA binding
Mesoderm progenitors	5.33495e-19	0.281525	0.315	0.185	1.03898e-14	ccn1	0.920503	signal transduction, cell adhesion, fin regeneration, negative regulation of cell death	insulin-like growth factor binding, heparin binding, integrin binding, protein binding
Mesoderm progenitors	2.5493e-33	0.279518	0.485	0.275	4.96477e-29	sec61b	0.86797	intracellular protein transport, protein transport, posttranslational protein targeting to membrane, translocation, SRP-dependent cotranslational protein targeting to membrane, translocation
Mesoderm progenitors	2.07604e-52	0.279127	0.379	0.162	4.04309e-48	ilf3b	0.911942	defense response to virus	RNA binding, double-stranded RNA binding, DNA binding
Mesoderm progenitors	4.84592e-111	0.278634	0.141	0.019	9.43742e-107	cxcl12a	0.991377	cell morphogenesis, animal organ morphogenesis, immune response, lymphoid lineage cell migration into thymus, induction of positive chemotaxis, cell chemotaxis, chemotaxis, defense response, chemokine-mediated signaling pathway, axon guidance, regulation of axon extension, positive chemotaxis, positive regulation of cell migration, cell migration involved in gastrulation, posterior lateral line n…	growth factor activity, cytokine activity, chemokine activity, chemoattractant activity
Mesoderm progenitors	1.69136e-56	0.278373	0.424	0.181	3.29392e-52	vdac1	0.903015	ion transport, transmembrane transport, apoptotic process, anion transport, inorganic anion transport, anion transmembrane transport	voltage-gated anion channel activity, porin activity
Mesoderm progenitors	3.01851e-68	0.277976	0.202	0.052	5.87854e-64	aurkb	0.971747	protein phosphorylation, phosphorylation, mitotic spindle assembly checkpoint, positive regulation of cytokinesis, histone H3-S28 phosphorylation	transferase activity, protein kinase activity, protein serine/threonine kinase activity, ATP binding, nucleotide binding, kinase activity, protein serine kinase activity, protein threonine kinase activity
Mesoderm progenitors	3.02842e-23	0.277954	0.958	0.919	5.89785e-19	rpl34	0.416228	translation	structural constituent of ribosome
Mesoderm progenitors	3.03528e-74	0.277299	0.301	0.094	5.9112e-70	aldh9a1a.1	0.952411	oxidation-reduction process	oxidoreductase activity, acting on the aldehyde or oxo group of donors, NAD or NADP as acceptor, oxidoreductase activity
Mesoderm progenitors	0	0.276495	0.163	0.005	0	fgf10a	0.996201	regulation of cell migration, positive regulation of cell population proliferation, cell differentiation, animal organ morphogenesis, wound healing, positive regulation of ERK1 and ERK2 cascade, liver development, positive regulation of canonical Wnt signaling pathway, posterior lateral line neuromast primordium migration, fibroblast growth factor receptor signaling pathway, positive chemotaxis, …	growth factor activity, fibroblast growth factor receptor binding, chemoattractant activity, type 2 fibroblast growth factor receptor binding
Mesoderm progenitors	6.81975e-50	0.276403	0.379	0.166	1.32815e-45	fkbp3	0.910094	protein peptidyl-prolyl isomerization	peptidyl-prolyl cis-trans isomerase activity, isomerase activity
Mesoderm progenitors	3.45363e-124	0.275064	0.117	0.012	6.72595e-120	isl1	0.9923	regulation of transcription, DNA-templated	DNA-binding transcription factor activity, RNA polymerase II-specific, DNA binding
Mesoderm progenitors	1.75517e-24	0.274853	0.88	0.775	3.41819e-20	rpl5a	0.555017	chordate embryonic development, translation, ribosomal large subunit assembly	structural constituent of ribosome, 5S rRNA binding
Mesoderm progenitors	2.80778e-201	0.274584	0.201	0.021	5.46815e-197	lin28a	0.988143	gene silencing by RNA	nucleic acid binding, zinc ion binding
Mesoderm progenitors	9.90687e-43	0.274168	0.406	0.195	1.92936e-38	chd7	0.900001	chordate embryonic development, pigmentation, retina development in camera-type eye, heart development, inner ear morphogenesis, swim bladder inflation, myelination in peripheral nervous system, DNA duplex unwinding, hematopoietic progenitor cell differentiation, heart looping, myelination, neural crest cell migration, embryonic cranial skeleton morphogenesis, determination of left/right symmetry…	hydrolase activity, ATP binding, nucleotide binding, DNA helicase activity, protein binding, ATPase activity, nucleosome-dependent ATPase activity
Mesoderm progenitors	5.334e-38	0.273274	0.253	0.104	1.0388e-33	zfand5a	0.950263		DNA binding, metal ion binding, zinc ion binding
Mesoderm progenitors	1.26471e-75	0.273091	0.259	0.073	2.46301e-71	igf1rb	0.957861	protein autophosphorylation, transmembrane receptor protein tyrosine kinase signaling pathway, protein phosphorylation, chordate embryonic development, camera-type eye development, multicellular organism development, phosphorylation, peptidyl-tyrosine phosphorylation, positive regulation of kinase activity, heart development, heart morphogenesis, insulin-like growth factor receptor signaling path…	insulin receptor substrate binding, phosphatidylinositol 3-kinase binding, protein tyrosine kinase activity, transmembrane receptor protein tyrosine kinase activity, protein kinase activity, ATP binding, protein binding, transferase activity, nucleotide binding, kinase activity, insulin-activated receptor activity, insulin-like growth factor binding, cysteine-type endopeptidase inhibitor activity…
Mesoderm progenitors	1.84198e-28	0.272934	0.595	0.39	3.58725e-24	seta	0.803839	nucleosome assembly	chromatin binding, histone binding
Mesoderm progenitors	2.82612e-44	0.272209	0.444	0.218	5.50387e-40	chd4a	0.895195		ATP binding
Mesoderm progenitors	6.68738e-71	0.271798	0.3	0.096	1.30237e-66	etv5b	0.945623	regulation of transcription, DNA-templated, regulation of transcription by RNA polymerase II, cell differentiation, pronephros development, motor neuron axon guidance, hypothalamus cell differentiation, regulation of mitotic cell cycle, limb morphogenesis	DNA binding, DNA-binding transcription factor activity, DNA-binding transcription factor activity, RNA polymerase II-specific, sequence-specific DNA binding
Mesoderm progenitors	1.83154e-57	0.27155	0.195	0.054	3.56692e-53	CABZ01058261.1	0.968942	regulation of mitotic cytokinesis, mitotic sister chromatid segregation
Mesoderm progenitors	4.48227e-34	0.271421	0.358	0.179	8.72922e-30	sumo3b	0.907144		protein binding
Mesoderm progenitors	7.45025e-30	0.271378	0.854	0.669	1.45094e-25	hnrnpaba	0.641716	regulation of gene expression	nucleic acid binding, RNA binding
Mesoderm progenitors	4.96847e-60	0.271347	0.276	0.093	9.6761e-56	mthfd2	0.943038	tetrahydrofolate interconversion, one-carbon metabolic process, oxidation-reduction process	hydrolase activity, catalytic activity, methenyltetrahydrofolate cyclohydrolase activity, methylenetetrahydrofolate dehydrogenase (NADP+) activity, methylenetetrahydrofolate dehydrogenase (NAD+) activity
Mesoderm progenitors	5.16212e-52	0.271217	0.413	0.18	1.00532e-47	eif3k	0.902272	regulation of translational initiation, translation, formation of cytoplasmic translation initiation complex, cytoplasmic translational initiation, translational initiation	RNA binding, translation initiation factor activity, ribosome binding
Mesoderm progenitors	7.17686e-41	0.270229	0.209	0.074	1.39769e-36	top2a	0.960619	DNA topological change, resolution of meiotic recombination intermediates, sister chromatid segregation, DNA metabolic process, chromosome segregation, animal organ regeneration	DNA binding, metal ion binding, ATP binding, nucleotide binding, isomerase activity, DNA topoisomerase activity, DNA topoisomerase type II (double strand cut, ATP-hydrolyzing) activity
Mesoderm progenitors	5.39675e-47	0.270176	0.388	0.176	1.05102e-42	eif3s6ip	0.898944		translation initiation factor activity, protein binding
Mesoderm progenitors	3.56122e-49	0.269524	0.396	0.176	6.93548e-45	ilf2	0.906959
Mesoderm progenitors	2.68735e-226	0.268763	0.129	0.008	5.2336e-222	rspo3	0.995523	positive regulation of Wnt signaling pathway
Mesoderm progenitors	7.83434e-72	0.268477	0.144	0.028	1.52574e-67	zgc:194989	0.984926		DNA binding, protein heterodimerization activity
Mesoderm progenitors	8.88813e-85	0.26764	0.245	0.061	1.73096e-80	jam3b	0.967392	cell adhesion	protein homodimerization activity, protein heterodimerization activity
Mesoderm progenitors	2.62922e-35	0.267376	0.604	0.365	5.1204e-31	setb	0.803117	nucleosome assembly
Mesoderm progenitors	8.918e-48	0.267214	0.202	0.064	1.73678e-43	mid1ip1b	0.97078
Mesoderm progenitors	8.32771e-136	0.267114	0.228	0.038	1.62182e-131	c6.1	0.978021
Mesoderm progenitors	9.88487e-28	0.266597	0.512	0.312	1.92508e-23	anp32a	0.839216		protein binding
Mesoderm progenitors	1.37458e-56	0.26562	0.269	0.092	2.677e-52	sall4	0.949646
Mesoderm progenitors	1.83037e-37	0.265477	0.511	0.281	3.56464e-33	ube2d2	0.856782	protein polyubiquitination, negative regulation of smoothened signaling pathway	ubiquitin conjugating enzyme activity, transferase activity, ATP binding, nucleotide binding
Mesoderm progenitors	6.16332e-43	0.264279	0.501	0.261	1.20031e-38	cct6a	0.860884	protein folding	unfolded protein binding, ATP binding, nucleotide binding, ATPase activity
Mesoderm progenitors	1.46952e-95	0.263097	0.204	0.042	2.86189e-91	fam171a2a	0.975842
Mesoderm progenitors	1.28707e-69	0.262963	0.315	0.104	2.50657e-65	smo	0.94558	retina development in camera-type eye, signal transduction, G protein-coupled receptor signaling pathway, multicellular organism development, exocrine pancreas development, skeletal muscle fiber development, central nervous system development, inner ear morphogenesis, muscle organ development, cell surface receptor signaling pathway, vasculogenesis, pancreas development, axon guidance, heart loop…	transmembrane signaling receptor activity, G protein-coupled receptor activity, oxysterol binding, patched binding, protein binding
Mesoderm progenitors	8.19409e-19	0.262186	0.263	0.148	1.5958e-14	ftr82	0.926508		protein binding, zinc ion binding
Mesoderm progenitors	1.81463e-41	0.261893	0.207	0.072	3.534e-37	loxl2a	0.965201	oxidation-reduction process	oxidoreductase activity, acting on the CH-NH2 group of donors, oxygen as acceptor, scavenger receptor activity, copper ion binding
Mesoderm progenitors	4.77895e-73	0.261354	0.269	0.078	9.307e-69	lsp1a	0.959727	muscle contraction	actin binding, calmodulin binding, myosin binding
Mesoderm progenitors	1.12127e-47	0.260981	0.39	0.175	2.18367e-43	taf15	0.904501	regulation of transcription, DNA-templated	RNA binding, nucleic acid binding, metal ion binding, transcription coregulator activity
Mesoderm progenitors	2.01924e-40	0.257058	0.291	0.123	3.93247e-36	tuba1b	0.939648	mitotic cell cycle, microtubule cytoskeleton organization, microtubule-based process	GTPase activity, GTP binding, nucleotide binding, structural constituent of cytoskeleton
Mesoderm progenitors	4.03459e-92	0.256293	0.246	0.059	7.85736e-88	sae1	0.96388	cellular protein modification process	ubiquitin-like modifier activating enzyme activity
Mesoderm progenitors	9.12434e-23	0.255951	0.955	0.925	1.77697e-18	rps26l	0.404076	translation	mRNA binding, structural constituent of ribosome
Mesoderm progenitors	0.000105406	0.255561	0.243	0.195	1	bambia	0.911738	dorsal/ventral pattern formation, negative regulation of BMP signaling pathway, negative regulation of transforming growth factor beta receptor signaling pathway, transforming growth factor beta receptor signaling pathway, positive regulation of canonical Wnt signaling pathway, platelet activation	frizzled binding
Mesoderm progenitors	1.78511e-36	0.255539	0.506	0.281	3.4765e-32	snrpd2	0.856412	RNA splicing, mRNA processing, spliceosomal snRNP assembly
Mesoderm progenitors	8.67229e-40	0.255353	0.569	0.315	1.68893e-35	eif3ba	0.840543	translational initiation	translation initiation factor binding, nucleic acid binding, translation initiation factor activity, RNA binding, protein binding
Mesoderm progenitors	7.81545e-63	0.25534	0.245	0.075	1.52206e-58	fzd7a	0.961138	canonical Wnt signaling pathway, multicellular organism development, convergent extension involved in gastrulation, cell surface receptor signaling pathway, Wnt signaling pathway, cell migration involved in gastrulation, neuromast development, epiboly, chondrocyte proliferation	transmembrane signaling receptor activity, Wnt-protein binding, Wnt-activated receptor activity, protein binding
Mesoderm progenitors	2.69329e-72	0.255271	0.245	0.068	5.24519e-68	tshz1	0.964396	regulation of gene expression	DNA binding, metal ion binding
Mesoderm progenitors	7.938e-18	0.254814	0.949	0.902	1.54592e-13	rpl36	0.424525	translation	structural constituent of ribosome
Mesoderm progenitors	0	0.253378	0.168	0.006	0	BNC1	0.995242
Mesoderm progenitors	2.40339e-56	0.25309	0.294	0.106	4.68059e-52	hmgn3	0.947762	positive regulation of transcription by RNA polymerase II, chromatin organization, regulation of insulin secretion involved in cellular response to glucose stimulus	chromatin binding, nucleosomal DNA binding
Mesoderm progenitors	3.2507e-31	0.251918	0.133	0.043	6.33073e-27	rrm2.1	0.979502
Mesoderm progenitors	6.55758e-35	0.251048	0.161	0.054	1.27709e-30	rrm2	0.972334	deoxyribonucleotide biosynthetic process, oxidation-reduction process	oxidoreductase activity, metal ion binding
Mesoderm progenitors	2.24111e-35	0.251019	0.526	0.299	4.36457e-31	alyref	0.843644		nucleic acid binding
Mesoderm progenitors	3.58942e-33	0.250758	0.306	0.145	6.99039e-29	cux1a	0.921342	regulation of transcription, DNA-templated, regulation of transcription by RNA polymerase II	DNA binding, RNA polymerase II transcription regulatory region sequence-specific DNA binding, DNA-binding transcription factor activity, RNA polymerase II-specific
Mesoderm progenitors	2.1169e-23	0.250039	0.953	0.834	4.12266e-19	cfl1	0.510465	actin filament depolymerization, cilium assembly, determination of heart left/right asymmetry, epiboly involved in gastrulation with mouth forming second, cell-cell adhesion involved in gastrulation, actin filament organization, cell projection organization, cell motility, actin filament severing, actin filament fragmentation	actin binding, actin filament binding

## Sheet: AV endocardium
cluster	p_val	avg_log2FC	pct.1	pct.2	p_val_adj	gene	tau	GO_BP	GO_MF
AV endocardium	0	2.34969	0.654	0.178	0	crip1	0.906176	heart contraction, heart development, regulation of gene expression, intrinsic apoptotic signaling pathway in response to DNA damage, response to zinc ion, cellular response to antibiotic, cellular response to UV-B	metal ion binding, zinc ion binding, peptide binding
AV endocardium	0	1.77358	0.967	0.461	0	s100a10b	0.758367		metal ion binding, calcium ion binding, calcium-dependent protein binding
AV endocardium	0	1.71312	0.927	0.244	0	crip2	0.861048
AV endocardium	0	1.63501	0.932	0.222	0	aqp1a.1	0.874854	transmembrane transport, hyperosmotic response, glycerol transport, carbon dioxide transmembrane transport, ammonium transmembrane transport, proton export across plasma membrane, ammonium transport, carbon dioxide transport, renal water transport, water transport	ammonium transmembrane transporter activity, glycerol transmembrane transporter activity, water channel activity, channel activity, carbon dioxide transmembrane transporter activity, water transmembrane transporter activity
AV endocardium	0	1.37882	0.44	0.03	0	spp1	0.979087	cell adhesion, bone development, ossification
AV endocardium	0	1.33382	0.726	0.069	0	anxa5b	0.952982	negative regulation of coagulation, regulation of cell motility	calcium ion binding, calcium-dependent phospholipid binding
AV endocardium	0	1.25583	0.913	0.281	0	alcama	0.85265
AV endocardium	0	1.19943	0.706	0.151	0	mb	0.915388	oxygen transport	oxygen binding, heme binding
AV endocardium	3.36189e-235	1.16836	0.799	0.445	6.54728e-231	hbegfa	0.781688	retina development in camera-type eye, positive regulation of cell population proliferation, response to wounding, epidermal growth factor receptor signaling pathway, sensory epithelium regeneration, positive regulation of epidermal growth factor-activated receptor activity	growth factor activity, epidermal growth factor receptor binding
AV endocardium	0	1.12469	0.898	0.365	0	calm1a	0.800364		calcium ion binding
AV endocardium	0	1.06942	0.512	0.108	0	fam207a	0.943133	maturation of SSU-rRNA from tricistronic rRNA transcript (SSU-rRNA, 5.8S rRNA, LSU-rRNA)	molecular_function
AV endocardium	1.13363e-272	1.00623	0.941	0.642	2.20775e-268	icn	0.675193		metal ion binding, calcium ion binding, transition metal ion binding, calcium-dependent protein binding
AV endocardium	0	1.00589	0.436	0.06	0	cd9b	0.96408	posterior lateral line development, single fertilization
AV endocardium	0	1.00523	1	0.892	0	si:ch211-222l21.1	0.424182
AV endocardium	0	0.934378	0.788	0.267	0	hand2	0.870901		protein dimerization activity
AV endocardium	0	0.892254	0.546	0.132	0	anxa1a	0.931476	inflammatory response, cell surface receptor signaling pathway, regulation of cell shape, positive regulation of T cell proliferation, regulation of leukocyte migration, response to X-ray, myoblast migration involved in skeletal muscle regeneration, insulin secretion, keratinocyte differentiation, endocrine pancreas development, positive regulation of vesicle fusion, positive regulation of prosta…	calcium ion binding, calcium-dependent phospholipid binding, phospholipase inhibitor activity, phospholipase A2 inhibitor activity
AV endocardium	0	0.874908	0.457	0.021	0	nrg1	0.981589	intracellular signal transduction, cell differentiation, nervous system development, neural crest cell migration, enteric nervous system development, fin regeneration, ventricular trabecula myocardium morphogenesis, peripheral nervous system development, Schwann cell development, eurydendroid cell differentiation, oligodendrocyte cell fate specification, Schwann cell migration, animal organ devel…	signaling receptor binding, chemorepellent activity, protein tyrosine kinase activator activity, growth factor activity
AV endocardium	6.26814e-269	0.866844	0.656	0.256	1.22072e-264	phlda2	0.883602	positive regulation of apoptotic process	phosphatidylinositol phosphate binding
AV endocardium	0	0.864211	0.381	0.039	0	rspo2	0.973237	response to stimulus, Wnt signaling pathway, skeletal system development, caudal fin development, pectoral fin development, pelvic fin development, anal fin development, dorsal fin development, medial fin development, positive regulation of Wnt signaling pathway	heparin binding
AV endocardium	0	0.851665	0.716	0.207	0	col5a1	0.904586	cell adhesion, extracellular matrix organization, collagen fibril organization	extracellular matrix structural constituent, heparin binding
AV endocardium	0	0.81184	0.562	0.086	0	has2	0.948793	heart looping, mesodermal cell migration, cell migration involved in gastrulation, embryonic heart tube development, fin regeneration, somitogenesis, atrioventricular valve morphogenesis, blood vessel development, atrioventricular canal development, heart jogging, dorsal convergence, hyaluronan biosynthetic process, extracellular polysaccharide biosynthetic process, extracellular matrix assembly,…	hyaluronan synthase activity
AV endocardium	0	0.811559	0.645	0.159	0	podxl	0.920028	cell migration, cell adhesion, pronephric glomerulus morphogenesis, regulation of cell-cell adhesion, negative regulation of cell-cell adhesion, regulation of microvillus assembly, positive regulation of cell-cell adhesion mediated by integrin, negative regulation of cell adhesion
AV endocardium	0	0.810442	0.941	0.466	0	cdh5	0.753284	multicellular organism development, heart development, cell adhesion, cell morphogenesis, cell-cell junction assembly, homophilic cell adhesion via plasma membrane adhesion molecules, calcium-dependent cell-cell adhesion via plasma membrane cell adhesion molecules, adherens junction organization, cell-cell adhesion, cerebellum vasculature development, sprouting angiogenesis, regulation of vascula…	metal ion binding, calcium ion binding, cadherin binding
AV endocardium	2.83421e-261	0.760788	0.815	0.406	5.51962e-257	calm3a	0.804447		calcium ion binding
AV endocardium	4.88994e-218	0.752314	0.73	0.339	9.52315e-214	anxa2a	0.822859	negative regulation of catalytic activity	calcium ion binding, cytoskeletal protein binding, phospholipase inhibitor activity, calcium-dependent phospholipid binding
AV endocardium	1.95019e-86	0.735905	0.347	0.158	3.798e-82	igfbp1a	0.931062	response to hypoxia, regeneration, negative regulation of cell population proliferation, regulation of insulin-like growth factor receptor signaling pathway	insulin-like growth factor binding, insulin-like growth factor I binding, insulin-like growth factor II binding, growth factor binding
AV endocardium	1.30163e-152	0.718582	0.958	0.797	2.53492e-148	ptmaa	0.574358
AV endocardium	2.36021e-140	0.713214	0.383	0.139	4.59651e-136	edn2	0.929156	vasoconstriction, regulation of vasoconstriction
AV endocardium	0	0.700063	0.515	0.133	0	klf2a	0.931425	regulation of transcription by RNA polymerase II, angiogenesis, atrioventricular valve morphogenesis, regulation of ectodermal cell fate specification, atrioventricular valve development, nitric oxide biosynthetic process, ventricular compact myocardium morphogenesis, negative regulation of mesodermal cell fate specification, endocardial cushion cell development	transcription regulatory region sequence-specific DNA binding, RNA polymerase II cis-regulatory region sequence-specific DNA binding, DNA-binding transcription factor activity, RNA polymerase II-specific
AV endocardium	4.11643e-239	0.685926	0.783	0.409	8.01676e-235	eif3ea	0.786659	translation, translational initiation	translation initiation factor activity
AV endocardium	0	0.683797	0.61	0.176	0	notch1b	0.904094	regulation of developmental process, cell differentiation, Notch signaling pathway, multicellular organism development, regulation of transcription, DNA-templated, hematopoietic progenitor cell differentiation, heterophilic cell-cell adhesion via plasma membrane cell adhesion molecules, hematopoietic stem cell differentiation, ventral spinal cord interneuron differentiation, establishment or main…	signaling receptor activity, calcium ion binding, protein binding
AV endocardium	1.38525e-195	0.674688	0.86	0.509	2.69778e-191	btg1	0.767297	negative regulation of cell population proliferation, negative regulation of mitotic cell cycle
AV endocardium	7.94478e-299	0.661807	0.839	0.377	1.54724e-294	tnnt2a	0.795859	regulation of muscle contraction, sarcomere organization, heart contraction, lymphoid lineage cell migration into thymus, heart development, pronephros development, hematopoietic stem cell differentiation, regulation of heart contraction, vasculature development, muscle contraction, cardiac muscle contraction, blood circulation, blood vessel development, branching involved in blood vessel morphog…	tropomyosin binding, troponin C binding, troponin I binding
AV endocardium	7.76941e-167	0.654194	0.998	0.979	1.51309e-162	hsp90ab1	0.318401	protein folding	unfolded protein binding, ATP binding
AV endocardium	0	0.644568	0.595	0.172	0	anxa4	0.924554		calcium ion binding, calcium-dependent phospholipid binding
AV endocardium	0	0.626041	0.412	0.017	0	wnt7aa	0.983083	canonical Wnt signaling pathway, multicellular organism development, Wnt signaling pathway, cell fate commitment, neuron differentiation, positive regulation of JNK cascade	cytokine activity, signaling receptor binding, frizzled binding
AV endocardium	1.57107e-137	0.622032	0.499	0.217	3.05966e-133	id2b	0.89234	negative regulation of transcription by RNA polymerase II, negative regulation of transcription, DNA-templated, cell differentiation, circadian regulation of gene expression	protein dimerization activity
AV endocardium	1.60496e-237	0.603028	0.507	0.162	3.12566e-233	thbs1a	0.916385	negative regulation of angiogenesis, inflammatory response, cell adhesion	extracellular matrix binding, heparin binding, calcium ion binding
AV endocardium	0	0.600024	0.405	0.061	0	egr3	0.963231
AV endocardium	0	0.588713	0.585	0.171	0	fn1a	0.916479	heart development, heart morphogenesis, cell-matrix adhesion, embryonic viscerocranium morphogenesis, nervous system development, embryonic heart tube development, cell-cell adhesion, cardioblast migration to the midline involved in heart rudiment formation, somitogenesis, heart field specification, ventricular system development, adrenal gland development, heart jogging, lens morphogenesis in ca…	signaling receptor binding, integrin binding, proteoglycan binding, protein binding, heparin binding
AV endocardium	4.21719e-136	0.584984	0.924	0.709	8.21297e-132	fthl27	0.693685	iron ion transport, cellular iron ion homeostasis, intracellular sequestering of iron ion	metal ion binding, ferrous iron binding, ferric iron binding
AV endocardium	2.55428e-301	0.566199	0.553	0.163	4.97446e-297	gata5	0.910238	regulation of transcription, DNA-templated, regulation of transcription by RNA polymerase II, heart development, heart morphogenesis, liver development, pancreas development, Kupffer's vesicle development, myeloid cell differentiation, regulation of gene expression, positive regulation of transcription, DNA-templated, cell fate commitment, positive regulation of transcription by RNA polymerase II…	DNA binding, DNA-binding transcription factor activity, metal ion binding, RNA polymerase II cis-regulatory region sequence-specific DNA binding, zinc ion binding, DNA-binding transcription factor activity, RNA polymerase II-specific, protein binding, sequence-specific DNA binding
AV endocardium	0	0.564316	0.408	0.056	0	tmtc1	0.962334	protein glycosylation, protein O-linked mannosylation	dolichyl-phosphate-mannose-protein mannosyltransferase activity, protein binding
AV endocardium	0	0.556934	0.538	0.148	0	ecscr	0.910346
AV endocardium	9.73615e-168	0.553341	0.733	0.385	1.89612e-163	rhoab	0.822168	small GTPase mediated signal transduction	GTPase activity, GTP binding
AV endocardium	0	0.550885	0.258	0.017	0	ccl38.1	0.987331	G protein-coupled receptor signaling pathway, inflammatory response, immune response, neutrophil chemotaxis, chemokine-mediated signaling pathway, monocyte chemotaxis, positive regulation of GTPase activity, lymphocyte chemotaxis, positive regulation of ERK1 and ERK2 cascade, cellular response to interferon-gamma, cellular response to interleukin-1, cellular response to tumor necrosis factor, res…	cytokine activity, chemokine activity, CCR chemokine receptor binding, CCR1 chemokine receptor binding, CCR4 chemokine receptor binding, CCR5 chemokine receptor binding
AV endocardium	1.49912e-147	0.546073	0.264	0.071	2.91953e-143	aqp8a.1	0.964083	transmembrane transport, water transport, urea transmembrane transport	water channel activity, channel activity, water transmembrane transporter activity, urea transmembrane transporter activity
AV endocardium	2.31139e-224	0.544838	0.635	0.245	4.50143e-220	tuba8l3	0.871474	mitotic cell cycle, microtubule cytoskeleton organization, myelination, microtubule-based process, glial cell development	GTPase activity, GTP binding, nucleotide binding, structural constituent of cytoskeleton
AV endocardium	7.81617e-150	0.540342	0.805	0.515	1.5222e-145	mibp2	0.717214	integrin-mediated signaling pathway, basement membrane assembly, muscle organ development, phosphorylation, cell-substrate junction assembly	ribosylnicotinamide kinase activity
AV endocardium	0	0.539069	0.539	0.151	0	wasf3b	0.911515	actin cytoskeleton organization, positive regulation of Arp2/3 complex-mediated actin nucleation	actin binding, Arp2/3 complex binding, protein kinase A regulatory subunit binding
AV endocardium	4.18595e-140	0.525946	0.411	0.156	8.15213e-136	her9	0.927211	regulation of transcription, DNA-templated, regulation of transcription by RNA polymerase II, negative regulation of neurogenesis, anterior/posterior pattern specification, regulation of neurogenesis	DNA binding, protein dimerization activity, RNA polymerase II cis-regulatory region sequence-specific DNA binding, DNA-binding transcription factor activity, RNA polymerase II-specific
AV endocardium	0	0.511238	0.514	0.142	0	emc2	0.916528		protein binding
AV endocardium	7.28191e-253	0.501819	0.462	0.13	1.41815e-248	CABZ01030107.1	0.938734	signal transduction	hormone activity
AV endocardium	3.93855e-270	0.493004	0.463	0.129	7.67033e-266	btbd6b	0.92848		protein binding
AV endocardium	0	0.483057	0.307	0.047	0	si:ch211-1a19.3	0.970972
AV endocardium	0	0.481616	0.336	0.037	0	vcana	0.977573	cell adhesion, central nervous system development, skeletal system development, endocardial cushion morphogenesis, pronephric glomerulus morphogenesis, regulation of glomerular filtration	hyaluronic acid binding, calcium ion binding
AV endocardium	2.78271e-192	0.48087	0.628	0.256	5.41933e-188	tfpia	0.869737	negative regulation of peptidase activity	peptidase inhibitor activity, serine-type endopeptidase inhibitor activity
AV endocardium	7.49127e-94	0.479545	0.961	0.888	1.45892e-89	tpt1	0.435248
AV endocardium	3.56157e-141	0.4714	0.599	0.28	6.93617e-137	si:ch211-156j16.1	0.854032
AV endocardium	4.68854e-205	0.471397	0.342	0.091	9.13094e-201	mycn	0.952402	regulation of transcription, DNA-templated	DNA binding, DNA-binding transcription factor activity, protein dimerization activity
AV endocardium	6.16075e-140	0.461806	0.645	0.329	1.19981e-135	psmb7	0.823677	phosphorylation, proteasome-mediated ubiquitin-dependent protein catabolic process, proteasomal ubiquitin-independent protein catabolic process, proteolysis involved in cellular protein catabolic process	kinase activity, endopeptidase activity, threonine-type endopeptidase activity
AV endocardium	2.18642e-240	0.454445	0.35	0.084	4.25806e-236	aldh1a2	0.956271	myelination in peripheral nervous system, pronephros development, liver development, pancreas development, glomerular visceral epithelial cell development, central nervous system myelination, anterior/posterior pattern specification, embryonic viscerocranium morphogenesis, determination of left/right symmetry, fin regeneration, digestive tract morphogenesis, somitogenesis, pronephric duct morphog…	oxidoreductase activity, aldehyde dehydrogenase (NAD+) activity, oxidoreductase activity, acting on the aldehyde or oxo group of donors, NAD or NADP as acceptor
AV endocardium	7.22998e-245	0.453016	0.523	0.164	1.40804e-240	myct1a	0.910296
AV endocardium	1.14345e-94	0.449695	0.914	0.662	2.22688e-90	krt18a.1	0.663183		structural molecule activity
AV endocardium	7.79481e-191	0.439008	0.356	0.102	1.51804e-186	sesn1	0.947066	regulation of response to reactive oxygen species, determination of left/right symmetry, negative regulation of TORC1 signaling, positive regulation of macroautophagy, cellular response to leucine, cellular response to leucine starvation	oxidoreductase activity, acting on peroxide as acceptor, leucine binding
AV endocardium	1.48762e-98	0.434551	0.899	0.741	2.89713e-94	btf3	0.567744
AV endocardium	2.31013e-67	0.432839	0.839	0.631	4.49898e-63	jun	0.70464	regulation of transcription, DNA-templated, regulation of transcription by RNA polymerase II, response to cadmium ion, regulation of cell cycle, regulation of cell population proliferation, brain development, canonical Wnt signaling pathway, response to methylmercury	DNA binding, DNA-binding transcription factor activity, RNA polymerase II cis-regulatory region sequence-specific DNA binding, DNA-binding transcription factor activity, RNA polymerase II-specific, transcription factor binding, beta-catenin binding
AV endocardium	5.16537e-80	0.431263	0.988	0.949	1.00596e-75	rpl10	0.344547	translation	structural constituent of ribosome
AV endocardium	5.25171e-83	0.431121	0.897	0.77	1.02277e-78	eef2b	0.553723	chordate embryonic development, translation, translational elongation, cellular response to xenobiotic stimulus	GTPase activity, GTP binding, nucleotide binding, translation elongation factor activity, ribosome binding
AV endocardium	1.382e-160	0.430675	0.612	0.261	2.69144e-156	ramp2	0.857669	regulation of G protein-coupled receptor signaling pathway, intracellular protein transport	coreceptor activity
AV endocardium	4.55766e-97	0.430645	0.967	0.892	8.87604e-93	eef1g	0.45062	glutathione metabolic process, translational elongation	translation elongation factor activity, protein binding
AV endocardium	9.25495e-101	0.422365	1	0.995	1.8024e-96	rplp1	0.242999	activation of protein kinase activity, erythrocyte differentiation, translational elongation, cytoplasmic translation	protein kinase activator activity, structural constituent of ribosome, ribonucleoprotein complex binding
AV endocardium	0	0.420899	0.279	0.018	0	stmn4l	0.987412	neuron projection development, regulation of microtubule polymerization or depolymerization, microtubule depolymerization	tubulin binding
AV endocardium	1.46314e-79	0.419468	0.937	0.825	2.84947e-75	eef1b2	0.50355	regulation of catalytic activity, translation, translational elongation	translation elongation factor activity, guanyl-nucleotide exchange factor activity, metal ion binding, nucleic acid binding, zinc ion binding
AV endocardium	2.11795e-219	0.417056	0.419	0.123	4.12471e-215	adarb1a	0.93047	embryonic cranial skeleton morphogenesis, RNA processing, nervous system development, neural crest cell development, adenosine to inosine editing, posterior lateral line development, anterior lateral line development	RNA binding, double-stranded RNA binding, double-stranded RNA adenosine deaminase activity, adenosine deaminase activity, tRNA-specific adenosine deaminase activity
AV endocardium	9.62957e-189	0.411893	0.525	0.189	1.87536e-184	rbpms2a	0.907013	retinal ganglion cell axon guidance, dendrite morphogenesis, negative regulation of smooth muscle cell differentiation, regulation of retinal ganglion cell axon guidance, female sex differentiation	nucleic acid binding, RNA binding, protein homodimerization activity, mRNA binding
AV endocardium	5.13299e-255	0.410696	0.365	0.087	9.99651e-251	cd151	0.948196	cell migration	molecular_function
AV endocardium	0	0.407607	0.315	0.027	0	chrng	0.9801	ion transmembrane transport, ion transport	extracellular ligand-gated ion channel activity, transmembrane signaling receptor activity, acetylcholine-gated cation-selective channel activity, ion channel activity
AV endocardium	2.30438e-176	0.404556	0.398	0.126	4.48778e-172	klf2b	0.943458	regulation of transcription by RNA polymerase II, regulation of ectodermal cell fate specification, ventricular compact myocardium morphogenesis, negative regulation of mesodermal cell fate specification	RNA polymerase II cis-regulatory region sequence-specific DNA binding, DNA-binding transcription factor activity, RNA polymerase II-specific
AV endocardium	0	0.397268	0.382	0.079	0	dapk1	0.950073	signal transduction, protein phosphorylation, phosphorylation, intracellular signal transduction, apoptotic process, positive regulation of apoptotic process	protein kinase activity, protein serine/threonine kinase activity, ATP binding, nucleotide binding, kinase activity, protein binding, protein serine kinase activity, protein threonine kinase activity
AV endocardium	3.2241e-291	0.395075	0.366	0.079	6.27893e-287	dysf	0.956033	vesicle fusion, membrane fusion, plasma membrane organization, muscle organ morphogenesis, plasma membrane repair, monocyte activation involved in immune response, macrophage activation involved in immune response, T-tubule organization, negative regulation of phagocytosis	metal ion binding, calcium ion binding, calcium-dependent phospholipid binding
AV endocardium	5.63346e-146	0.394831	0.323	0.102	1.09712e-141	adam8a	0.949301	proteolysis, inflammatory response, integrin-mediated signaling pathway, regulation of cell-cell adhesion, positive regulation of cellular extravasation, positive regulation of membrane protein ectodomain proteolysis	metalloendopeptidase activity, metallopeptidase activity, cell adhesion molecule binding, protease binding
AV endocardium	3.8386e-80	0.394598	0.994	0.968	7.47566e-76	rpl19	0.334587	translation	RNA binding, structural constituent of ribosome
AV endocardium	8.98399e-118	0.390677	0.514	0.232	1.74963e-113	rcan1a	0.888128	calcineurin-NFAT signaling cascade, calcium-mediated signaling, regulation of phosphoprotein phosphatase activity, sprouting angiogenesis	nucleic acid binding, calcium-dependent protein serine/threonine phosphatase regulator activity
AV endocardium	2.86407e-51	0.384859	0.997	0.989	5.57778e-47	eef1a1l1	0.286803	translational elongation, translation	translation elongation factor activity, GTPase activity, GTP binding, nucleotide binding
AV endocardium	4.00049e-73	0.383246	0.993	0.959	7.79095e-69	rps9	0.338011	translation, positive regulation of translational fidelity	RNA binding, structural constituent of ribosome, rRNA binding
AV endocardium	1.34915e-63	0.38317	0.969	0.922	2.62746e-59	rps3a	0.392795	translation	structural constituent of ribosome
AV endocardium	1.69691e-129	0.381331	0.855	0.515	3.30473e-125	cd63	0.755229	protein transport, hatching, regulation of vascular endothelial growth factor signaling pathway
AV endocardium	2.77452e-88	0.380955	0.962	0.879	5.40339e-84	rps17	0.468491	translation	structural constituent of ribosome
AV endocardium	3.93939e-117	0.378406	0.533	0.249	7.67195e-113	net1	0.886753	intracellular signal transduction, positive regulation of Rho protein signal transduction, regulation of catalytic activity, activation of protein kinase activity, dorsal/ventral axis specification, canonical Wnt signaling pathway, mesendoderm development, nodal signaling pathway, regulation of nodal signaling pathway, positive regulation of transcription, DNA-templated, Wnt signaling pathway inv…	guanyl-nucleotide exchange factor activity, protein binding, protein kinase activator activity, transcription coactivator activity
AV endocardium	3.41823e-69	0.378082	0.99	0.946	6.657e-65	rpl10a	0.360571	translation	RNA binding, structural constituent of ribosome
AV endocardium	1.27704e-259	0.375265	0.337	0.074	2.48704e-255	flrt3	0.95287		protein binding
AV endocardium	1.84403e-178	0.374465	0.404	0.132	3.59126e-174	akirin1	0.928651	positive regulation of transcription by RNA polymerase II, myoblast migration involved in skeletal muscle regeneration, positive regulation of myoblast differentiation, positive regulation of macrophage chemotaxis, positive regulation of lamellipodium assembly, negative regulation of skeletal muscle satellite cell proliferation	transcription coregulator activity
AV endocardium	6.52492e-125	0.370004	0.52	0.233	1.27073e-120	ponzr1	0.878077	embryonic viscerocranium morphogenesis, pronephric glomerulus morphogenesis, nephron tubule morphogenesis
AV endocardium	4.3441e-252	0.36669	0.349	0.08	8.46013e-248	gas2l1	0.952132	microtubule cytoskeleton organization, actin crosslink formation	cytoskeletal anchor activity, microtubule binding, protein binding, actin filament binding
AV endocardium	2.42009e-140	0.36664	0.421	0.159	4.71313e-136	col5a2a	0.919644	extracellular matrix organization	metal ion binding, extracellular matrix structural constituent, protein binding
AV endocardium	1.77571e-163	0.365251	0.466	0.172	3.45819e-159	si:dkey-42i9.6	0.901024
AV endocardium	6.67794e-222	0.362164	0.384	0.104	1.30053e-217	fmnl3	0.936839	regulation of cell morphogenesis, cell migration, cellular component organization, actin cytoskeleton organization, regulation of cell shape, cytoskeleton organization	actin binding, small GTPase binding
AV endocardium	8.61978e-99	0.360167	0.589	0.307	1.6787e-94	bzw1b	0.841865		protein binding
AV endocardium	1.27486e-98	0.358669	0.93	0.7	2.48278e-94	msna	0.625693	endoderm development, blood vessel lumenization	actin binding, cytoskeletal protein binding
AV endocardium	6.47828e-148	0.356112	0.36	0.121	1.26165e-143	fhl1b	0.929675	locomotory behavior, liver development, endocrine pancreas development, pancreas regeneration, calcium ion homeostasis	metal ion binding, ion channel binding
AV endocardium	5.4283e-296	0.354917	0.294	0.052	1.05716e-291	lypd6	0.964261		acetylcholine receptor regulator activity
AV endocardium	1.11204e-141	0.354802	0.456	0.175	2.1657e-137	aplnra	0.910855	G protein-coupled receptor signaling pathway	G protein-coupled receptor activity
AV endocardium	6.43944e-159	0.354654	0.468	0.176	1.25408e-154	zgc:162944	0.904477	biological_process	molecular_function
AV endocardium	1.2162e-117	0.354556	0.767	0.417	2.36856e-113	dap1b	0.793671	cellular response to amino acid starvation, apoptotic signaling pathway, negative regulation of autophagy	death domain binding
AV endocardium	5.14799e-100	0.353792	0.638	0.354	1.00257e-95	sem1	0.820159	double-strand break repair via homologous recombination, mRNA export from nucleus, proteasome assembly
AV endocardium	5.22414e-126	0.353426	0.104	0.015	1.0174e-121	aanat1	0.991385	response to light stimulus, circadian rhythm	transferase activity, transferase activity, transferring acyl groups, N-acetyltransferase activity, aralkylamine N-acetyltransferase activity, acetyltransferase activity
AV endocardium	1.47317e-61	0.352014	0.977	0.918	2.86901e-57	rps11	0.402764	translation	structural constituent of ribosome, rRNA binding
AV endocardium	1.072e-80	0.350837	0.999	0.982	2.08772e-76	rpl23	0.288879	translation	structural constituent of ribosome
AV endocardium	1.61039e-109	0.350347	0.565	0.282	3.13623e-105	psmb1	0.847978	proteasome-mediated ubiquitin-dependent protein catabolic process, proteasomal ubiquitin-independent protein catabolic process, proteolysis involved in cellular protein catabolic process	endopeptidase activity, threonine-type endopeptidase activity
AV endocardium	4.81258e-109	0.34851	0.355	0.139	9.3725e-105	fxyd1	0.93597	regulation of ion transport, ion transport, regulation of sodium ion transmembrane transporter activity	ion channel regulator activity, sodium channel regulator activity
AV endocardium	1.16235e-214	0.348213	0.326	0.08	2.26368e-210	enc1	0.957297	nervous system development	actin binding, protein binding
AV endocardium	0	0.344058	0.28	0.04	0	afap1l2	0.971452	regulation of signal transduction	signaling adaptor activity
AV endocardium	4.97029e-81	0.342357	0.684	0.431	9.67963e-77	vdac2	0.763333	ion transport, transmembrane transport, inorganic anion transport, regulation of heart contraction, fin regeneration, anion transmembrane transport, calcium import into the mitochondrion	identical protein binding, channel activity, voltage-gated anion channel activity, porin activity
AV endocardium	1.43651e-155	0.339357	0.388	0.133	2.7976e-151	smad9	0.928253	regulation of transcription, DNA-templated, negative regulation of transcription, DNA-templated, dorsal/ventral pattern formation, myeloid cell development, transforming growth factor beta receptor signaling pathway, protein N-linked glycosylation	DNA binding, metal ion binding, protein binding, dolichyl-phosphate beta-glucosyltransferase activity
AV endocardium	5.48088e-154	0.339315	0.375	0.125	1.0674e-149	cited4b	0.930688	regulation of transcription, DNA-templated, muscle cell differentiation, positive regulation of transcription, DNA-templated	transcription coactivator activity
AV endocardium	1.63009e-103	0.337916	0.786	0.446	3.1746e-99	rhoca	0.745231	cortical cytoskeleton organization, establishment or maintenance of cell polarity, cell migration, actin filament organization, small GTPase mediated signal transduction, regulation of cell shape, regulation of actin cytoskeleton organization, wound healing, spreading of cells, skeletal muscle satellite cell migration	GTPase activity, GTP binding, protein kinase binding
AV endocardium	7.62037e-62	0.336616	0.972	0.942	1.48407e-57	rpl18	0.364993	translation	RNA binding, structural constituent of ribosome
AV endocardium	1.04158e-48	0.335004	0.979	0.941	2.02847e-44	rps2	0.343094	translation	RNA binding, structural constituent of ribosome
AV endocardium	5.91992e-84	0.334584	0.629	0.365	1.1529e-79	eef1db	0.808156	regulation of catalytic activity, translation, translational elongation	translation elongation factor activity, guanyl-nucleotide exchange factor activity
AV endocardium	2.78775e-65	0.334053	0.988	0.967	5.42914e-61	rpl39	0.314852	translation	structural constituent of ribosome
AV endocardium	2.93631e-42	0.331023	0.379	0.223	5.71846e-38	h1-0	0.892479	negative regulation of DNA recombination, nucleosome assembly, nucleosome positioning, chromosome condensation, negative regulation of chromatin silencing	DNA binding, double-stranded DNA binding, nucleosomal DNA binding
AV endocardium	1.41772e-139	0.324142	0.438	0.168	2.76101e-135	irf2bp2b	0.908655
AV endocardium	1.47758e-68	0.323285	0.77	0.538	2.87758e-64	rsl24d1	0.700861
AV endocardium	2.4798e-72	0.321984	0.995	0.981	4.8294e-68	rps19	0.27991	chordate embryonic development, erythrocyte development, translation, erythrocyte differentiation, ribosomal small subunit assembly, hemoglobin biosynthetic process, brain segmentation, regulation of innate immune response, regulation of erythrocyte differentiation, intrinsic apoptotic signaling pathway by p53 class mediator	RNA binding, structural constituent of ribosome
AV endocardium	1.69762e-104	0.316821	0.552	0.274	3.30611e-100	gabarapb	0.857861	autophagy, head development
AV endocardium	1.05268e-81	0.316255	1	0.999	2.05009e-77	si:dkey-151g10.6	0.228911	translation	structural constituent of ribosome
AV endocardium	1.29934e-57	0.315161	0.99	0.96	2.53047e-53	rpl8	0.340652	translation	RNA binding, structural constituent of ribosome
AV endocardium	3.86601e-58	0.314652	0.948	0.855	7.52906e-54	rps3	0.491939	chordate embryonic development, apoptotic process, translation, erythrocyte differentiation, cell division, DNA repair, cellular response to DNA damage stimulus, regulation of translation, positive regulation of apoptotic signaling pathway	RNA binding, lyase activity, structural constituent of ribosome, class I DNA-(apurinic or apyrimidinic site) endonuclease activity
AV endocardium	1.26885e-77	0.312648	0.403	0.196	2.47108e-73	rps27l	0.905685	translation	structural constituent of ribosome
AV endocardium	3.81097e-64	0.310779	0.996	0.975	7.42187e-60	rps8a	0.316438	translation	structural constituent of ribosome
AV endocardium	3.08069e-134	0.310285	0.398	0.148	5.99965e-130	rab13	0.916589		GTPase activity, GTP binding
AV endocardium	1.086e-56	0.309739	0.991	0.97	2.11498e-52	rplp2l	0.314598	chordate embryonic development, translational elongation, cytoplasmic translational elongation	structural constituent of ribosome
AV endocardium	6.33292e-203	0.306872	0.249	0.052	1.23334e-198	grapa	0.975513		protein binding
AV endocardium	7.24307e-54	0.304979	0.987	0.938	1.41059e-49	rpl18a	0.35577	translation	structural constituent of ribosome
AV endocardium	3.48657e-69	0.304878	0.681	0.435	6.7901e-65	eif5a2	0.772286	positive regulation of translational termination, positive regulation of translational elongation, protein transport, translation, mRNA transport, translational elongation	ribosome binding, translation elongation factor activity, RNA binding
AV endocardium	5.40692e-79	0.303879	0.253	0.095	1.053e-74	rrad	0.952751	signal transduction, negative regulation of high voltage-gated calcium channel activity, regulation of high voltage-gated calcium channel activity	hydrolase activity, GTPase activity, GTP binding, nucleotide binding, calcium channel regulator activity, obsolete small monomeric GTPase activity
AV endocardium	1.64645e-96	0.303798	0.554	0.285	3.20645e-92	edf1	0.84523		DNA binding
AV endocardium	7.63072e-52	0.303218	0.98	0.932	1.48608e-47	rps25	0.372262
AV endocardium	1.8437e-101	0.302608	0.416	0.183	3.59061e-97	glrx	0.900874	electron transport chain	protein disulfide oxidoreductase activity, electron transfer activity
AV endocardium	7.68284e-120	0.302451	0.436	0.18	1.49623e-115	anxa11b	0.906297	phagocytosis, cytokinetic process	calcium ion binding, calcium-dependent phospholipid binding
AV endocardium	1.55586e-85	0.302269	0.549	0.294	3.03003e-81	cct4	0.841372	protein folding, response to hypoxia	ATP binding, nucleotide binding, unfolded protein binding, ATPase activity
AV endocardium	1.63305e-109	0.301745	0.325	0.12	3.18037e-105	arl4ab	0.935479	intracellular protein transport, vesicle-mediated transport	GTP binding, nucleotide binding
AV endocardium	9.85826e-249	0.301137	0.258	0.047	1.9199e-244	tlr5b	0.970045	signal transduction, inflammatory response, immune response, toll-like receptor signaling pathway, immune system process, MyD88-dependent toll-like receptor signaling pathway, innate immune response, defense response to bacterium, positive regulation of cytokine production, activation of immune response, toll-like receptor 5 signaling pathway, regulation of cytokine production	transmembrane signaling receptor activity, protein binding, signaling receptor activity
AV endocardium	6.82923e-65	0.300235	0.998	0.982	1.32999e-60	rps7	0.292784	translation	structural constituent of ribosome
AV endocardium	7.79966e-52	0.299806	0.97	0.917	1.51898e-47	rps16	0.39999	translation, maturation of SSU-rRNA from tricistronic rRNA transcript (SSU-rRNA, 5.8S rRNA, LSU-rRNA)	RNA binding, structural constituent of ribosome
AV endocardium	8.86667e-55	0.299318	0.988	0.963	1.72678e-50	rps14	0.326782	chordate embryonic development, erythrocyte development, translation, ribosomal small subunit assembly, maturation of SSU-rRNA from tricistronic rRNA transcript (SSU-rRNA, 5.8S rRNA, LSU-rRNA), erythrocyte maturation	structural constituent of ribosome, small ribosomal subunit rRNA binding, mRNA 5'-UTR binding
AV endocardium	1.39652e-60	0.298686	0.989	0.965	2.71972e-56	rps13	0.326316	translation	structural constituent of ribosome, small ribosomal subunit rRNA binding
AV endocardium	1.88969e-61	0.298273	0.992	0.952	3.68017e-57	rpl28	0.356307	chordate embryonic development, translation	structural constituent of ribosome
AV endocardium	6.55663e-62	0.298116	0.988	0.964	1.2769e-57	rps10	0.325581	ribosomal small subunit assembly	RNA binding, structural constituent of ribosome
AV endocardium	7.25657e-162	0.29762	0.283	0.076	1.41322e-157	nkd1	0.953652	negative regulation of Wnt signaling pathway, eye photoreceptor cell differentiation, somatic muscle development, regulation of canonical Wnt signaling pathway, negative regulation of canonical Wnt signaling pathway, regulation of cell motility involved in somitogenic axis elongation, Wnt signaling pathway	calcium ion binding, metal ion binding
AV endocardium	7.80485e-108	0.296491	0.4	0.165	1.52e-103	baz2ba	0.908789		DNA binding, protein binding
AV endocardium	6.60111e-55	0.293203	0.818	0.63	1.28557e-50	rpl5b	0.654343	translation, ribosomal large subunit assembly	structural constituent of ribosome, 5S rRNA binding
AV endocardium	1.31602e-33	0.29224	0.6	0.445	2.56294e-29	junba	0.797571	regulation of cell cycle, regulation of transcription by RNA polymerase II, regulation of transcription, DNA-templated, heart contraction, regulation of cell population proliferation, lymph vessel development	DNA-binding transcription factor activity, DNA binding, RNA polymerase II cis-regulatory region sequence-specific DNA binding, DNA-binding transcription factor activity, RNA polymerase II-specific, transcription factor binding
AV endocardium	3.03259e-52	0.292011	0.575	0.367	5.90597e-48	ppdpfb	0.841584	cell differentiation, multicellular organism development
AV endocardium	3.78937e-89	0.291818	0.46	0.22	7.3798e-85	akap13	0.888238	regulation of Rho protein signal transduction, intracellular signal transduction, protein phosphorylation, positive regulation of I-kappaB kinase/NF-kappaB signaling, positive regulation of MAPK cascade, adrenergic receptor signaling pathway	cAMP-dependent protein kinase activity, guanyl-nucleotide exchange factor activity, MAP-kinase scaffold activity
AV endocardium	2.04412e-34	0.291629	0.983	0.968	3.98092e-30	rplp0	0.331811	ribosome biogenesis
AV endocardium	4.84107e-72	0.290448	0.648	0.395	9.42799e-68	oaz1b	0.787943	negative regulation of catalytic activity, polyamine metabolic process	ornithine decarboxylase inhibitor activity
AV endocardium	8.462e-114	0.28973	0.317	0.112	1.64797e-109	runx1t1	0.936877	negative regulation of transcription, DNA-templated, transcription, DNA-templated, protein autophosphorylation	transcription corepressor activity, protein serine/threonine kinase activity, metal ion binding
AV endocardium	3.60863e-43	0.288967	0.984	0.956	7.02781e-39	rpl17	0.343318	translation, cytoplasmic translation	structural constituent of ribosome
AV endocardium	2.88957e-113	0.288011	0.364	0.139	5.62744e-109	zgc:110182	0.919426
AV endocardium	9.43769e-96	0.287544	0.508	0.247	1.83799e-91	psma1	0.873165	proteasome-mediated ubiquitin-dependent protein catabolic process, ubiquitin-dependent protein catabolic process, proteasomal ubiquitin-independent protein catabolic process, proteolysis involved in cellular protein catabolic process	endopeptidase activity
AV endocardium	4.74644e-41	0.287142	0.978	0.959	9.24369e-37	rps12	0.332413	translation	structural constituent of ribosome
AV endocardium	1.44375e-53	0.286505	0.97	0.924	2.8117e-49	rps26l	0.404076	translation	mRNA binding, structural constituent of ribosome
AV endocardium	4.90069e-48	0.284715	0.972	0.911	9.54409e-44	rack1	0.418535		protein binding
AV endocardium	3.88478e-119	0.282773	0.322	0.113	7.56561e-115	kras	0.933253	hemopoiesis, signal transduction, heart development, embryonic cranial skeleton morphogenesis, Ras protein signal transduction	hydrolase activity, GTPase activity, GTP binding, nucleotide binding, GDP binding, obsolete small monomeric GTPase activity
AV endocardium	2.68873e-91	0.282329	0.41	0.186	5.23631e-87	psmd8	0.902438	proteolysis, proteasome-mediated ubiquitin-dependent protein catabolic process	molecular_function
AV endocardium	4.62748e-88	0.282168	0.482	0.237	9.01201e-84	psmb3	0.87494	proteasome-mediated ubiquitin-dependent protein catabolic process, proteasomal ubiquitin-independent protein catabolic process, proteolysis involved in cellular protein catabolic process	endopeptidase activity, threonine-type endopeptidase activity
AV endocardium	1.3646e-49	0.27709	0.972	0.932	2.65755e-45	rpl35a	0.353459	chordate embryonic development, translation, erythrocyte differentiation, ribosomal large subunit biogenesis, cytoplasmic translation	structural constituent of ribosome
AV endocardium	2.48687e-138	0.276049	0.298	0.091	4.84319e-134	lamb1b	0.95408	cell migration, animal organ morphogenesis, tissue development, substrate adhesion-dependent cell spreading, basement membrane assembly	extracellular matrix structural constituent, integrin binding
AV endocardium	1.3721e-102	0.275302	0.338	0.131	2.67216e-98	si:ch73-138n13.1	0.928679	biological_process	molecular_function
AV endocardium	5.0223e-129	0.274773	0.327	0.11	9.78093e-125	abi1a	0.940717	actin polymerization or depolymerization	protein tyrosine kinase activator activity, protein binding
AV endocardium	2.54705e-47	0.274362	0.892	0.772	4.96038e-43	rpl5a	0.555017	chordate embryonic development, translation, ribosomal large subunit assembly	structural constituent of ribosome, 5S rRNA binding
AV endocardium	4.85322e-91	0.273993	0.398	0.177	9.45164e-87	sptlc2b	0.912097	biosynthetic process	transferase activity, pyridoxal phosphate binding, catalytic activity
AV endocardium	5.09847e-113	0.2721	0.308	0.108	9.92927e-109	si:dkey-42i9.4	0.942788	negative regulation of cell population proliferation, negative regulation of mitotic cell cycle	molecular_function
AV endocardium	6.06584e-105	0.271648	0.42	0.178	1.18132e-100	rhoac	0.894148	small GTPase mediated signal transduction	GTPase activity, GTP binding
AV endocardium	1.32995e-68	0.271322	0.505	0.28	2.59007e-64	nop53	0.850921	rRNA processing, ribosomal large subunit assembly, ribosome biogenesis	5S rRNA binding
AV endocardium	1.21728e-38	0.270817	0.977	0.955	2.37065e-34	rpl7	0.346022	regulation of cell cycle, maturation of LSU-rRNA from tricistronic rRNA transcript (SSU-rRNA, 5.8S rRNA, LSU-rRNA)	RNA binding, structural constituent of ribosome
AV endocardium	4.89296e-47	0.270748	0.972	0.929	9.52905e-43	rpl30	0.395728		RNA binding, structural constituent of ribosome
AV endocardium	8.64759e-71	0.270156	0.573	0.32	1.68412e-66	cavin2b	0.821906	biological_process	protein kinase C binding
AV endocardium	5.20313e-55	0.269745	0.992	0.967	1.01331e-50	rpl9	0.343642	translation	structural constituent of ribosome, rRNA binding
AV endocardium	9.5979e-118	0.266977	0.312	0.107	1.86919e-113	dab2ipb	0.9416	reelin-mediated signaling pathway, negative regulation of vascular endothelial growth factor receptor signaling pathway, negative regulation of cell population proliferation, positive regulation of apoptotic process, negative regulation of angiogenesis, regulation of GTPase activity, signal transduction, positive regulation of GTPase activity	GTPase activator activity
AV endocardium	6.63106e-85	0.266413	0.508	0.256	1.2914e-80	arhgdia	0.858569	regulation of catalytic activity, Rho protein signal transduction, small GTPase mediated signal transduction	Rho GDP-dissociation inhibitor activity
AV endocardium	4.12195e-46	0.266254	0.992	0.959	8.02749e-42	rpl13a	0.35366	translation, negative regulation of translation	mRNA binding, structural constituent of ribosome
AV endocardium	8.65726e-46	0.265769	0.931	0.862	1.686e-41	rpl22	0.473646	translation, T cell differentiation in thymus, cytoplasmic translation	RNA binding, structural constituent of ribosome
AV endocardium	1.08554e-53	0.265158	0.555	0.344	2.11409e-49	nsa2	0.821372
AV endocardium	4.92939e-44	0.264828	0.884	0.758	9.59999e-40	h3f3d	0.583717		protein heterodimerization activity, DNA binding
AV endocardium	9.35945e-79	0.264482	0.456	0.229	1.82275e-74	sdcbp2	0.876314	response to hypoxia, epiboly involved in gastrulation with mouth forming second, synapse assembly, tissue regeneration	phosphatidylinositol-3,4-bisphosphate binding, syndecan binding, protein binding
AV endocardium	1.68388e-118	0.264444	0.254	0.078	3.27935e-114	swap70b	0.950254	convergent extension involved in axis elongation, convergent extension involved in gastrulation, convergent extension, regulation of exit from mitosis, positive regulation of oligodendrocyte differentiation	calcium ion binding
AV endocardium	6.47418e-85	0.264216	0.48	0.237	1.26085e-80	psma3	0.869863	proteasome-mediated ubiquitin-dependent protein catabolic process, ubiquitin-dependent protein catabolic process, proteasomal ubiquitin-independent protein catabolic process, proteolysis involved in cellular protein catabolic process	endopeptidase activity
AV endocardium	5.84468e-135	0.262773	0.269	0.078	1.13825e-130	ptn	0.963051	signal transduction, nervous system development, positive regulation of cell division	growth factor activity, heparin binding
AV endocardium	3.08864e-84	0.262539	0.214	0.071	6.01513e-80	si:busm1-57f23.1	0.970076		cysteine-type endopeptidase inhibitor activity
AV endocardium	1.44454e-89	0.262222	0.483	0.233	2.81325e-85	tspan7	0.880567
AV endocardium	1.99204e-119	0.261964	0.255	0.077	3.8795e-115	hyal2b	0.955967	carbohydrate metabolic process	hyalurononglucosaminidase activity, catalytic activity
AV endocardium	1.50631e-68	0.260734	0.408	0.207	2.93354e-64	cdkn1bb	0.898216	phosphorylation, cell cycle arrest, regulation of cell population proliferation, negative regulation of cell population proliferation, G1/S transition of mitotic cell cycle, negative regulation of cyclin-dependent protein serine/threonine kinase activity, negative regulation of mitotic cell cycle	kinase activity, chaperone binding, cyclin-dependent protein serine/threonine kinase inhibitor activity, protein kinase inhibitor activity
AV endocardium	3.12674e-29	0.259723	0.966	0.932	6.08933e-25	hspa8	0.426322		ATP binding, nucleotide binding, ATPase activity
AV endocardium	2.75137e-41	0.259455	0.9	0.796	5.35829e-37	serbp1a	0.550863	biological_process	RNA binding, mRNA 3'-UTR binding
AV endocardium	7.89011e-80	0.259148	0.457	0.225	1.5366e-75	C1H3H16orf72	0.879921
AV endocardium	3.64569e-90	0.259036	0.367	0.158	7.09999e-86	chmp5b	0.91512	vacuolar transport
AV endocardium	7.48056e-96	0.2586	0.371	0.155	1.45684e-91	ddx21	0.916683		helicase activity, nucleic acid binding, RNA binding, ATP binding
AV endocardium	1.13919e-41	0.257391	0.989	0.975	2.21858e-37	rps27a	0.309056	protein ubiquitination, translation, modification-dependent protein catabolic process	metal ion binding, structural constituent of ribosome, protein tag, ubiquitin protein ligase binding, protein binding
AV endocardium	3.56635e-76	0.256004	0.491	0.256	6.94547e-72	cct6a	0.860884	protein folding	unfolded protein binding, ATP binding, nucleotide binding, ATPase activity
AV endocardium	4.43018e-72	0.255093	0.516	0.28	8.62778e-68	pomp	0.852092	proteasome assembly	molecular_function
AV endocardium	1.39983e-63	0.254766	0.488	0.273	2.72617e-59	ap2m1a	0.849563	intracellular protein transport, vesicle-mediated transport, protein transport, endocytosis	lipid binding
AV endocardium	3.73071e-39	0.25446	0.982	0.952	7.26555e-35	rpl21	0.355159	translation	structural constituent of ribosome
AV endocardium	5.21906e-43	0.252908	0.978	0.931	1.01641e-38	uba52	0.37166	protein ubiquitination, translation, modification-dependent protein catabolic process	structural constituent of ribosome, protein tag, ubiquitin protein ligase binding, protein binding
AV endocardium	8.19079e-71	0.252877	0.506	0.274	1.59516e-66	psmb6	0.855076	proteasome-mediated ubiquitin-dependent protein catabolic process, proteasomal ubiquitin-independent protein catabolic process, proteolysis involved in cellular protein catabolic process	endopeptidase activity, threonine-type endopeptidase activity
AV endocardium	4.72962e-116	0.250819	0.287	0.094	9.21093e-112	map7d1b	0.943614	microtubule cytoskeleton organization
AV endocardium	2.34259e-47	0.250062	0.983	0.942	4.5622e-43	rpl24	0.371208

## Sheet: AV cushion
cluster	p_val	avg_log2FC	pct.1	pct.2	p_val_adj	gene	tau	GO_BP	GO_MF
AV cushion	2.92891e-142	1.29197	0.71	0.268	5.70404e-138	col1a2	0.882831	extracellular matrix organization, response to mechanical stimulus, skeletal system development	extracellular matrix structural constituent
AV cushion	6.2404e-203	1.26261	0.733	0.22	1.21532e-198	col5a1	0.904586	cell adhesion, extracellular matrix organization, collagen fibril organization	extracellular matrix structural constituent, heparin binding
AV cushion	6.20959e-201	1.15494	0.654	0.168	1.20932e-196	thbs1a	0.916385	negative regulation of angiogenesis, inflammatory response, cell adhesion	extracellular matrix binding, heparin binding, calcium ion binding
AV cushion	6.48234e-133	1.07284	0.201	0.025	1.26244e-128	angptl7	0.987316	angiogenesis	signaling receptor binding
AV cushion	1.81262e-64	0.947934	0.758	0.48	3.53008e-60	cdh5	0.753284	multicellular organism development, heart development, cell adhesion, cell morphogenesis, cell-cell junction assembly, homophilic cell adhesion via plasma membrane adhesion molecules, calcium-dependent cell-cell adhesion via plasma membrane cell adhesion molecules, adherens junction organization, cell-cell adhesion, cerebellum vasculature development, sprouting angiogenesis, regulation of vascula…	metal ion binding, calcium ion binding, cadherin binding
AV cushion	3.52999e-106	0.936487	0.555	0.191	6.87465e-102	col1a1b	0.915751		extracellular matrix structural constituent, protein binding
AV cushion	5.41424e-77	0.936379	0.574	0.246	1.05442e-72	aqp1a.1	0.874854	transmembrane transport, hyperosmotic response, glycerol transport, carbon dioxide transmembrane transport, ammonium transmembrane transport, proton export across plasma membrane, ammonium transport, carbon dioxide transport, renal water transport, water transport	ammonium transmembrane transporter activity, glycerol transmembrane transporter activity, water channel activity, channel activity, carbon dioxide transmembrane transporter activity, water transmembrane transporter activity
AV cushion	3.55206e-79	0.93583	0.646	0.301	6.91764e-75	alcama	0.85265
AV cushion	1.09143e-125	0.898062	0.391	0.093	2.12556e-121	postna	0.955894	cell adhesion, extracellular matrix organization	cell adhesion molecule binding, protein binding
AV cushion	1.40734e-98	0.806088	0.242	0.046	2.74079e-94	thbs1b	0.98032	cell adhesion, inflammatory response, negative regulation of angiogenesis	calcium ion binding, heparin binding, extracellular matrix binding, protein binding
AV cushion	2.30228e-141	0.732808	0.565	0.163	4.48369e-137	col5a2a	0.919644	extracellular matrix organization	metal ion binding, extracellular matrix structural constituent, protein binding
AV cushion	1.54415e-82	0.631819	0.638	0.265	3.00723e-78	crip2	0.861048
AV cushion	5.37499e-143	0.626677	0.441	0.1	1.04678e-138	has2	0.948793	heart looping, mesodermal cell migration, cell migration involved in gastrulation, embryonic heart tube development, fin regeneration, somitogenesis, atrioventricular valve morphogenesis, blood vessel development, atrioventricular canal development, heart jogging, dorsal convergence, hyaluronan biosynthetic process, extracellular polysaccharide biosynthetic process, extracellular matrix assembly,…	hyaluronan synthase activity
AV cushion	4.9689e-100	0.593335	0.615	0.24	9.67694e-96	col1a1a	0.913497	extracellular matrix organization, skeletal system development, fin development, fin morphogenesis, fin regeneration, pectoral fin development, regulation of ossification, bone mineralization involved in bone maturation, bone remodeling	metal ion binding, extracellular matrix structural constituent, protein binding
AV cushion	4.014e-67	0.581961	0.617	0.283	7.81727e-63	hand2	0.870901		protein dimerization activity
AV cushion	3.07839e-69	0.563449	0.178	0.034	5.99516e-65	abi3bpb	0.98343	biological_process	protein binding, molecular_function
AV cushion	8.94178e-31	0.515323	0.917	0.801	1.74141e-26	ptmaa	0.574358
AV cushion	4.57131e-46	0.511709	0.429	0.19	8.90264e-42	notch1b	0.904094	regulation of developmental process, cell differentiation, Notch signaling pathway, multicellular organism development, regulation of transcription, DNA-templated, hematopoietic progenitor cell differentiation, heterophilic cell-cell adhesion via plasma membrane cell adhesion molecules, hematopoietic stem cell differentiation, ventral spinal cord interneuron differentiation, establishment or main…	signaling receptor activity, calcium ion binding, protein binding
AV cushion	1.67143e-44	0.474358	0.536	0.266	3.25511e-40	tfpia	0.869737	negative regulation of peptidase activity	peptidase inhibitor activity, serine-type endopeptidase inhibitor activity
AV cushion	5.89384e-46	0.469017	0.429	0.184	1.14783e-41	fn1a	0.916479	heart development, heart morphogenesis, cell-matrix adhesion, embryonic viscerocranium morphogenesis, nervous system development, embryonic heart tube development, cell-cell adhesion, cardioblast migration to the midline involved in heart rudiment formation, somitogenesis, heart field specification, ventricular system development, adrenal gland development, heart jogging, lens morphogenesis in ca…	signaling receptor binding, integrin binding, proteoglycan binding, protein binding, heparin binding
AV cushion	7.64233e-32	0.464948	0.497	0.27	1.48834e-27	f8	0.874881	oxidation-reduction process, blood coagulation	copper ion binding, oxidoreductase activity
AV cushion	3.19406e-30	0.440284	0.721	0.491	6.22043e-26	fstl1b	0.754289	multicellular organism development, cell differentiation, dorsal/ventral pattern formation, regulation of BMP signaling pathway, notochord development, notochord cell differentiation	calcium ion binding, protein binding
AV cushion	4.87301e-41	0.439835	0.632	0.351	9.4902e-37	anxa2a	0.822859	negative regulation of catalytic activity	calcium ion binding, cytoskeletal protein binding, phospholipase inhibitor activity, calcium-dependent phospholipid binding
AV cushion	4.07438e-149	0.422229	0.211	0.024	7.93486e-145	matn4	0.987064		calcium ion binding, magnesium ion binding
AV cushion	1.21617e-65	0.401754	0.251	0.065	2.3685e-61	twist1b	0.968231	regulation of transcription by RNA polymerase II, sprouting angiogenesis, dorsal/ventral pattern formation, pharyngeal system development, developmental process, regulation of bone mineralization	protein dimerization activity, RNA polymerase II transcription regulatory region sequence-specific DNA binding, DNA-binding transcription factor activity, RNA polymerase II-specific, cis-regulatory region sequence-specific DNA binding
AV cushion	1.11728e-36	0.401655	0.455	0.226	2.1759e-32	akap13	0.888238	regulation of Rho protein signal transduction, intracellular signal transduction, protein phosphorylation, positive regulation of I-kappaB kinase/NF-kappaB signaling, positive regulation of MAPK cascade, adrenergic receptor signaling pathway	cAMP-dependent protein kinase activity, guanyl-nucleotide exchange factor activity, MAP-kinase scaffold activity
AV cushion	3.9634e-20	0.398772	0.325	0.176	7.71873e-16	podxl	0.920028	cell migration, cell adhesion, pronephric glomerulus morphogenesis, regulation of cell-cell adhesion, negative regulation of cell-cell adhesion, regulation of microvillus assembly, positive regulation of cell-cell adhesion mediated by integrin, negative regulation of cell adhesion
AV cushion	6.46205e-94	0.398202	0.298	0.067	1.25848e-89	tmtc1	0.962334	protein glycosylation, protein O-linked mannosylation	dolichyl-phosphate-mannose-protein mannosyltransferase activity, protein binding
AV cushion	6.75183e-17	0.395899	0.337	0.195	1.31492e-12	crip1	0.906176	heart contraction, heart development, regulation of gene expression, intrinsic apoptotic signaling pathway in response to DNA damage, response to zinc ion, cellular response to antibiotic, cellular response to UV-B	metal ion binding, zinc ion binding, peptide binding
AV cushion	1.0257e-09	0.395814	0.592	0.457	1.99755e-05	hbegfa	0.781688	retina development in camera-type eye, positive regulation of cell population proliferation, response to wounding, epidermal growth factor receptor signaling pathway, sensory epithelium regeneration, positive regulation of epidermal growth factor-activated receptor activity	growth factor activity, epidermal growth factor receptor binding
AV cushion	1.80348e-67	0.393296	0.269	0.072	3.51227e-63	entpd1	0.96129		hydrolase activity
AV cushion	5.72314e-27	0.39313	0.994	0.895	1.11458e-22	si:ch211-222l21.1	0.424182
AV cushion	1.27254e-13	0.391745	0.439	0.305	2.47827e-09	sparc	0.867539	anatomical structure development, erythrocyte differentiation, cartilage development, semicircular canal morphogenesis, otic vesicle formation, pharyngeal system development, otolith morphogenesis	protein binding, calcium ion binding, collagen binding, extracellular matrix binding
AV cushion	3.97784e-25	0.388341	0.199	0.079	7.74684e-21	cyp26b1	0.962148	oxidation-reduction process	metal ion binding, oxidoreductase activity, heme binding, iron ion binding, oxidoreductase activity, acting on paired donors, with incorporation or reduction of molecular oxygen, monooxygenase activity
AV cushion	3.15052e-51	0.358941	0.385	0.148	6.13564e-47	arhgef1b	0.91879	G protein-coupled receptor signaling pathway, positive regulation of GTPase activity, intracellular signal transduction, regulation of catalytic activity	GTPase activator activity, guanyl-nucleotide exchange factor activity, G protein-coupled receptor binding
AV cushion	1.87886e-27	0.357328	0.366	0.184	3.65908e-23	aplnra	0.910855	G protein-coupled receptor signaling pathway	G protein-coupled receptor activity
AV cushion	1.44705e-15	0.352858	0.675	0.521	2.81812e-11	btg1	0.767297	negative regulation of cell population proliferation, negative regulation of mitotic cell cycle
AV cushion	1.99772e-28	0.35264	0.362	0.177	3.89057e-24	si:dkey-172h23.2	0.906766	regulation of Rho protein signal transduction, intracellular signal transduction	cAMP-dependent protein kinase activity, guanyl-nucleotide exchange factor activity
AV cushion	3.61602e-62	0.346912	0.191	0.042	7.04219e-58	nanos1	0.979445		RNA binding, zinc ion binding
AV cushion	1.01407e-17	0.339453	1	0.98	1.9749e-13	mt-cyb	0.299971	respiratory electron transport chain	ubiquinol-cytochrome-c reductase activity, oxidoreductase activity, electron transfer activity
AV cushion	2.18953e-33	0.33021	0.315	0.136	4.26412e-29	svild	0.931509	actin polymerization or depolymerization, barbed-end actin filament capping, actin filament severing, cytoskeleton organization	actin filament binding, phosphatidylinositol-4,5-bisphosphate binding, actin binding
AV cushion	2.35082e-28	0.328276	0.147	0.045	4.57821e-24	spp1	0.979087	cell adhesion, bone development, ossification
AV cushion	2.68606e-58	0.325962	0.209	0.05	5.23111e-54	rspo2	0.973237	response to stimulus, Wnt signaling pathway, skeletal system development, caudal fin development, pectoral fin development, pelvic fin development, anal fin development, dorsal fin development, medial fin development, positive regulation of Wnt signaling pathway	heparin binding
AV cushion	9.34494e-49	0.3246	0.271	0.087	1.81993e-44	dysf	0.956033	vesicle fusion, membrane fusion, plasma membrane organization, muscle organ morphogenesis, plasma membrane repair, monocyte activation involved in immune response, macrophage activation involved in immune response, T-tubule organization, negative regulation of phagocytosis	metal ion binding, calcium ion binding, calcium-dependent phospholipid binding
AV cushion	3.85258e-30	0.323971	0.52	0.292	7.5029e-26	yap1	0.844229		protein binding
AV cushion	6.03432e-34	0.323586	0.279	0.11	1.17518e-29	sesn1	0.947066	regulation of response to reactive oxygen species, determination of left/right symmetry, negative regulation of TORC1 signaling, positive regulation of macroautophagy, cellular response to leucine, cellular response to leucine starvation	oxidoreductase activity, acting on peroxide as acceptor, leucine binding
AV cushion	1.96699e-47	0.323268	0.35	0.131	3.83072e-43	adarb1a	0.93047	embryonic cranial skeleton morphogenesis, RNA processing, nervous system development, neural crest cell development, adenosine to inosine editing, posterior lateral line development, anterior lateral line development	RNA binding, double-stranded RNA binding, double-stranded RNA adenosine deaminase activity, adenosine deaminase activity, tRNA-specific adenosine deaminase activity
AV cushion	1.08406e-27	0.3167	0.381	0.192	2.11121e-23	mcamb	0.908065
AV cushion	2.1766e-23	0.316156	0.476	0.277	4.23893e-19	nid1b	0.867485	cell-matrix adhesion, cell adhesion	calcium ion binding
AV cushion	3.00061e-17	0.31569	0.737	0.525	5.84369e-13	cd63	0.755229	protein transport, hatching, regulation of vascular endothelial growth factor signaling pathway
AV cushion	8.53869e-39	0.31506	0.327	0.132	1.66291e-34	sall1a	0.933151	regulation of transcription by RNA polymerase II, embryonic pectoral fin morphogenesis, positive regulation of fibroblast growth factor receptor signaling pathway	RNA polymerase II cis-regulatory region sequence-specific DNA binding, DNA-binding transcription factor activity, RNA polymerase II-specific
AV cushion	6.25181e-21	0.314226	0.586	0.383	1.21754e-16	calm1a	0.800364		calcium ion binding
AV cushion	1.61087e-32	0.313574	0.302	0.128	3.13716e-28	marveld1	0.936273
AV cushion	6.97263e-36	0.311747	0.311	0.128	1.35792e-31	fhl1b	0.929675	locomotory behavior, liver development, endocrine pancreas development, pancreas regeneration, calcium ion homeostasis	metal ion binding, ion channel binding
AV cushion	1.64649e-22	0.309004	0.242	0.109	3.20654e-18	adam8a	0.949301	proteolysis, inflammatory response, integrin-mediated signaling pathway, regulation of cell-cell adhesion, positive regulation of cellular extravasation, positive regulation of membrane protein ectodomain proteolysis	metalloendopeptidase activity, metallopeptidase activity, cell adhesion molecule binding, protease binding
AV cushion	4.63267e-19	0.307986	0.441	0.266	9.02212e-15	clec14a	0.864645	cell migration, angiogenesis	calcium ion binding, extracellular matrix binding, extracellular matrix protein binding
AV cushion	1.2877e-16	0.307735	0.47	0.303	2.50779e-12	foxp4	0.861972	negative regulation of transcription by RNA polymerase II, regulation of transcription by RNA polymerase II, regulation of transcription, DNA-templated	RNA polymerase II cis-regulatory region sequence-specific DNA binding, DNA-binding transcription factor activity, RNA polymerase II-specific, DNA-binding transcription repressor activity, RNA polymerase II-specific, DNA binding, DNA-binding transcription factor activity, metal ion binding, sequence-specific DNA binding
AV cushion	4.38403e-32	0.304885	0.381	0.181	8.5379e-28	si:dkey-42i9.6	0.901024
AV cushion	2.44647e-28	0.298663	0.723	0.477	4.7645e-24	s100a10b	0.758367		metal ion binding, calcium ion binding, calcium-dependent protein binding
AV cushion	3.96208e-24	0.295817	0.338	0.172	7.71615e-20	baz2ba	0.908789		DNA binding, protein binding
AV cushion	7.57343e-38	0.295797	0.29	0.112	1.47493e-33	fmnl3	0.936839	regulation of cell morphogenesis, cell migration, cellular component organization, actin cytoskeleton organization, regulation of cell shape, cytoskeleton organization	actin binding, small GTPase binding
AV cushion	2.80803e-21	0.291661	0.489	0.299	5.46864e-17	ctnnb1	0.8416	cell adhesion	cadherin binding, protein binding
AV cushion	9.62969e-39	0.287517	0.338	0.14	1.87538e-34	smad9	0.928253	regulation of transcription, DNA-templated, negative regulation of transcription, DNA-templated, dorsal/ventral pattern formation, myeloid cell development, transforming growth factor beta receptor signaling pathway, protein N-linked glycosylation	DNA binding, metal ion binding, protein binding, dolichyl-phosphate beta-glucosyltransferase activity
AV cushion	1.32747e-26	0.283651	0.356	0.177	2.58524e-22	tnrc6c1	0.91416	miRNA mediated inhibition of translation, gene silencing by miRNA, positive regulation of nuclear-transcribed mRNA poly(A) tail shortening	nucleic acid binding, protein binding, RNA binding
AV cushion	1.27988e-39	0.279797	0.313	0.122	2.49256e-35	PLEKHH3	0.939151	signal transduction
AV cushion	1.14784e-58	0.279121	0.205	0.048	2.23541e-54	tbx2a	0.974297	regulation of transcription, DNA-templated, regulation of transcription by RNA polymerase II, pronephros development, embryonic heart tube development, cardiac chamber development, pharyngeal system development, cell fate specification, proximal convoluted tubule development, late distal convoluted tubule development	DNA binding, DNA-binding transcription factor activity, RNA polymerase II cis-regulatory region sequence-specific DNA binding, DNA-binding transcription factor activity, RNA polymerase II-specific, protein binding
AV cushion	8.55211e-91	0.276263	0.191	0.031	1.66552e-86	si:ch211-117c9.5	0.980631	sodium ion transmembrane transport	symporter activity
AV cushion	3.1518e-41	0.273674	0.259	0.089	6.13813e-37	dapk1	0.950073	signal transduction, protein phosphorylation, phosphorylation, intracellular signal transduction, apoptotic process, positive regulation of apoptotic process	protein kinase activity, protein serine/threonine kinase activity, ATP binding, nucleotide binding, kinase activity, protein binding, protein serine kinase activity, protein threonine kinase activity
AV cushion	2.11956e-14	0.269125	0.472	0.315	4.12784e-10	add3a	0.833822	barbed-end actin filament capping, hepaticobiliary system development	actin filament binding
AV cushion	2.97216e-12	0.267089	0.288	0.176	5.78829e-08	si:ch211-160j14.3	0.90738
AV cushion	3.1328e-58	0.264916	0.211	0.051	6.10112e-54	gas1a	0.973215	cell cycle arrest
AV cushion	8.49549e-48	0.263618	0.104	0.017	1.6545e-43	aanat1	0.991385	response to light stimulus, circadian rhythm	transferase activity, transferase activity, transferring acyl groups, N-acetyltransferase activity, aralkylamine N-acetyltransferase activity, acetyltransferase activity
AV cushion	9.55945e-31	0.259952	0.222	0.082	1.8617e-26	flrt3	0.95287		protein binding
AV cushion	1.53012e-18	0.258753	0.395	0.23	2.9799e-14	ccdc80	0.883885
AV cushion	4.84313e-31	0.258122	0.24	0.092	9.43199e-27	aif1l	0.957074	actin filament bundle assembly, ruffle assembly	metal ion binding, actin filament binding, calcium ion binding
AV cushion	5.41768e-53	0.258096	0.164	0.036	1.05509e-48	fibinb	0.979298
AV cushion	5.97323e-29	0.256145	0.315	0.143	1.16329e-24	sdc2	0.926502	cell migration, Kupffer's vesicle development, sprouting angiogenesis, digestive tract development, epiboly involved in gastrulation with mouth forming second, cell migration involved in heart development, supramolecular fiber organization
AV cushion	6.28351e-28	0.253368	0.29	0.128	1.22371e-23	iqsec1b	0.936035	positive regulation of GTPase activity, regulation of ARF protein signal transduction	protein binding
AV cushion	1.26973e-26	0.25324	0.364	0.179	2.47281e-22	foxc1b	0.919732	blood vessel development, regulation of transcription, DNA-templated	sequence-specific DNA binding, DNA-binding transcription factor activity

## Sheet: Neural crest
cluster	p_val	avg_log2FC	pct.1	pct.2	p_val_adj	gene	tau	GO_BP	GO_MF
Neural crest	0	3.08375	0.801	0.231	0	id1	0.908472	negative regulation of transcription by RNA polymerase II, negative regulation of transcription, DNA-templated, cell differentiation, circadian regulation of gene expression, regulation of neuron differentiation, negative regulation of neurogenesis	protein dimerization activity
Neural crest	2.84642e-75	2.25583	0.644	0.475	5.54341e-71	fosab	0.784828	regulation of transcription by RNA polymerase II, regulation of transcription, DNA-templated, multicellular organismal response to stress	DNA-binding transcription factor activity, DNA binding, RNA polymerase II cis-regulatory region sequence-specific DNA binding, DNA-binding transcription factor activity, RNA polymerase II-specific, double-stranded DNA binding
Neural crest	2.45014e-279	2.09616	0.627	0.177	4.77164e-275	ccn1	0.920503	signal transduction, cell adhesion, fin regeneration, negative regulation of cell death	insulin-like growth factor binding, heparin binding, integrin binding, protein binding
Neural crest	3.35177e-177	2.06176	0.494	0.158	6.52757e-173	jdp2b	0.93316	regulation of histone deacetylation, regulation of transcription by RNA polymerase II, regulation of transcription, DNA-templated	DNA-binding transcription factor activity, DNA binding
Neural crest	1.57302e-106	1.83299	0.648	0.374	3.06345e-102	ier2b	0.839014
Neural crest	7.04077e-114	1.75736	0.548	0.253	1.37119e-109	atf3	0.893384	regulation of transcription, DNA-templated, regulation of transcription by RNA polymerase II, response to virus	DNA binding, DNA-binding transcription factor activity, RNA polymerase II cis-regulatory region sequence-specific DNA binding, DNA-binding transcription factor activity, RNA polymerase II-specific
Neural crest	8.37041e-208	1.72052	0.614	0.214	1.63014e-203	ier2a	0.90732
Neural crest	0	1.66613	0.524	0.093	0	f3b	0.958159	blood coagulation	protein binding
Neural crest	2.77732e-82	1.57199	0.492	0.238	5.40883e-78	si:ch73-335l21.4	0.896796
Neural crest	0	1.55323	0.595	0.125	0	id3	0.946859	negative regulation of transcription by RNA polymerase II, negative regulation of transcription, DNA-templated, cell differentiation, circadian regulation of gene expression, dopaminergic neuron differentiation	protein dimerization activity
Neural crest	8.75297e-14	1.4661	0.623	0.64	1.70464e-09	jun	0.70464	regulation of transcription, DNA-templated, regulation of transcription by RNA polymerase II, response to cadmium ion, regulation of cell cycle, regulation of cell population proliferation, brain development, canonical Wnt signaling pathway, response to methylmercury	DNA binding, DNA-binding transcription factor activity, RNA polymerase II cis-regulatory region sequence-specific DNA binding, DNA-binding transcription factor activity, RNA polymerase II-specific, transcription factor binding, beta-catenin binding
Neural crest	1.05051e-71	1.32909	0.522	0.282	2.04586e-67	gadd45ba	0.872951	response to cadmium ion, regulation of cell cycle, somitogenesis, activation of MAPKKK activity, response to methylmercury, regulation of glomerular visceral epithelial cell apoptotic process
Neural crest	1.75057e-150	1.26207	0.519	0.184	3.40923e-146	zgc:162730	0.922291		metal ion binding
Neural crest	8.47061e-119	1.25655	0.345	0.099	1.64965e-114	cxcl18b	0.959063	inflammatory response, immune response, neutrophil chemotaxis, antimicrobial humoral immune response mediated by antimicrobial peptide, chemokine-mediated signaling pathway, cellular response to lipopolysaccharide, granulocyte chemotaxis	cytokine activity, chemokine activity, CXCR chemokine receptor binding, granulocyte colony-stimulating factor binding
Neural crest	3.9381e-57	1.22868	0.635	0.447	7.66945e-53	junba	0.797571	regulation of cell cycle, regulation of transcription by RNA polymerase II, regulation of transcription, DNA-templated, heart contraction, regulation of cell population proliferation, lymph vessel development	DNA-binding transcription factor activity, DNA binding, RNA polymerase II cis-regulatory region sequence-specific DNA binding, DNA-binding transcription factor activity, RNA polymerase II-specific, transcription factor binding
Neural crest	5.04755e-109	1.10498	0.418	0.154	9.8301e-105	egr1	0.931323
Neural crest	0	1.09992	0.172	0.009	0	col2a1a	0.994725	extracellular matrix organization, axon guidance, skeletal system development, collagen fibril organization, notochord development, embryonic skeletal system development	metal ion binding, extracellular matrix structural constituent, protein binding
Neural crest	1.40475e-169	1.08455	0.402	0.103	2.73574e-165	gadd45bb	0.954715	regulation of cell cycle, somitogenesis, activation of MAPKKK activity
Neural crest	3.82859e-46	1.05004	0.575	0.397	7.45618e-42	btg2	0.824277	negative regulation of cell population proliferation, negative regulation of mitotic cell cycle
Neural crest	2.94892e-94	1.02571	0.539	0.258	5.74302e-90	ier5	0.886987	biological_process	molecular_function
Neural crest	0	1.00769	0.236	0.003	0	fgfbp2b	0.995355	cell-cell signaling	growth factor binding
Neural crest	1.16604e-37	0.971174	0.612	0.445	2.27086e-33	klf6a	0.800628
Neural crest	2.80477e-22	0.96788	0.558	0.432	5.4623e-18	hsp70l	0.795957	response to cadmium ion, vesicle-mediated transport, definitive hemopoiesis, chaperone cofactor-dependent protein refolding, protein refolding, blood vessel development, response to heat, cellular response to unfolded protein, response to metal ion	ATP binding, nucleotide binding, heat shock protein binding, unfolded protein binding, ATPase activity, ubiquitin protein ligase binding, protein folding chaperone, misfolded protein binding
Neural crest	3.29558e-294	0.965114	0.285	0.033	6.41813e-290	ccn2a	0.985208	signal transduction, chordate embryonic development, cell adhesion, regeneration, definitive hemopoiesis, endoderm development, notochord development, negative regulation of cell death	insulin-like growth factor binding, heparin binding, integrin binding, protein binding
Neural crest	8.20853e-151	0.933206	0.349	0.088	1.59861e-146	fosb	0.957945	regulation of transcription by RNA polymerase II, regulation of transcription, DNA-templated	DNA-binding transcription factor activity, DNA binding, RNA polymerase II cis-regulatory region sequence-specific DNA binding, DNA-binding transcription factor activity, RNA polymerase II-specific
Neural crest	4.69286e-54	0.929241	0.59	0.353	9.13935e-50	h2ax1	0.866298	chromatin silencing, innate immune response, defense response to Gram-positive bacterium, membrane disruption in other organism	DNA binding, protein heterodimerization activity
Neural crest	3.76377e-124	0.925517	0.536	0.216	7.32995e-120	fosl1a	0.898256	regulation of transcription, DNA-templated, regulation of transcription by RNA polymerase II	DNA binding, DNA-binding transcription factor activity, RNA polymerase II cis-regulatory region sequence-specific DNA binding, DNA-binding transcription factor activity, RNA polymerase II-specific
Neural crest	1.63911e-94	0.920075	0.373	0.13	3.19217e-90	serpine1	0.940536	negative regulation of endopeptidase activity, negative regulation of plasminogen activation	serine-type endopeptidase inhibitor activity
Neural crest	2.11492e-138	0.905456	0.511	0.178	4.11881e-134	serpinh1b	0.915184	negative regulation of endopeptidase activity, collagen fibril organization, fin regeneration	serine-type endopeptidase inhibitor activity, collagen binding
Neural crest	0	0.897103	0.277	0.022	0	twist1a	0.989012	regulation of transcription by RNA polymerase II, sprouting angiogenesis, pharyngeal system development, developmental process	protein dimerization activity, RNA polymerase II transcription regulatory region sequence-specific DNA binding, DNA-binding transcription factor activity, RNA polymerase II-specific
Neural crest	5.68484e-41	0.896439	0.584	0.393	1.10712e-36	hsp70.3	0.812634	vesicle-mediated transport, chaperone cofactor-dependent protein refolding, protein refolding, camera-type eye morphogenesis, cellular response to unfolded protein	ATP binding, nucleotide binding, heat shock protein binding, unfolded protein binding, ATPase activity, ubiquitin protein ligase binding, protein folding chaperone, misfolded protein binding
Neural crest	4.09214e-49	0.888787	0.487	0.271	7.96944e-45	her6	0.878328	regulation of transcription, DNA-templated, regulation of transcription by RNA polymerase II, Notch signaling pathway, anterior/posterior pattern specification, regulation of neurogenesis, regulation of neuron differentiation, thalamus development, somite specification, negative regulation of neuron differentiation	DNA binding, protein dimerization activity, RNA polymerase II cis-regulatory region sequence-specific DNA binding, DNA-binding transcription factor activity, RNA polymerase II-specific
Neural crest	4.39926e-45	0.796753	0.673	0.495	8.56757e-41	si:ch73-281n10.2	0.754955		nucleosomal DNA binding
Neural crest	3.63946e-188	0.784341	0.415	0.099	7.08785e-184	id2a	0.956109	negative regulation of transcription by RNA polymerase II, negative regulation of transcription, DNA-templated, cell differentiation, liver development, circadian regulation of gene expression, BMP signaling pathway, regulation of neuron differentiation, regulation of Notch signaling pathway, intra-S DNA damage checkpoint, regulation of photoreceptor cell differentiation, regulation of retina dev…	protein dimerization activity
Neural crest	2.61781e-220	0.775361	0.285	0.043	5.09818e-216	hapln1a	0.979782	cell adhesion, central nervous system development, skeletal system development, fin regeneration	hyaluronic acid binding
Neural crest	3.15327e-34	0.770736	0.516	0.336	6.14099e-30	hsp70.2	0.847246	response to cadmium ion, vesicle-mediated transport, chaperone cofactor-dependent protein refolding, protein refolding, camera-type eye morphogenesis, response to heat, response to xenobiotic stimulus, cellular response to unfolded protein	ATP binding, nucleotide binding, heat shock protein binding, unfolded protein binding, ATPase activity, ubiquitin protein ligase binding, protein folding chaperone, misfolded protein binding
Neural crest	6.19235e-121	0.75788	0.437	0.151	1.20596e-116	junbb	0.926714	regulation of transcription, DNA-templated, regulation of transcription by RNA polymerase II, regulation of cell cycle, regulation of cell population proliferation, lymph vessel development, fin regeneration	DNA binding, DNA-binding transcription factor activity, RNA polymerase II cis-regulatory region sequence-specific DNA binding, DNA-binding transcription factor activity, RNA polymerase II-specific, transcription factor binding
Neural crest	2.19099e-113	0.753936	0.432	0.151	4.26695e-109	ier5l	0.930242
Neural crest	1.15526e-12	0.728977	0.342	0.258	2.24988e-08	cebpd	0.886244	regulation of transcription, DNA-templated, regulation of transcription by RNA polymerase II, regulation of cell differentiation	DNA binding, DNA-binding transcription factor activity, RNA polymerase II cis-regulatory region sequence-specific DNA binding, DNA-binding transcription factor activity, RNA polymerase II-specific
Neural crest	5.03666e-94	0.725857	0.424	0.166	9.80891e-90	mycb	0.919206	regulation of transcription, DNA-templated	protein dimerization activity, DNA-binding transcription factor activity
Neural crest	2.81552e-149	0.716423	0.487	0.155	5.48323e-145	spry4	0.922769	negative regulation of ERK1 and ERK2 cascade, regulation of signal transduction, multicellular organism development
Neural crest	4.57761e-62	0.705483	0.402	0.184	8.9149e-58	nfkbiab	0.925039		protein binding
Neural crest	1.18463e-117	0.704629	0.276	0.067	2.30706e-113	dusp2	0.969565	protein dephosphorylation, peptidyl-tyrosine dephosphorylation, dephosphorylation, inactivation of MAPK activity, endoderm formation, peptidyl-threonine dephosphorylation	hydrolase activity, protein tyrosine phosphatase activity, phosphoprotein phosphatase activity, protein tyrosine/serine/threonine phosphatase activity, phosphatase activity, MAP kinase tyrosine/serine/threonine phosphatase activity, mitogen-activated protein kinase binding, protein serine/threonine phosphatase activity, protein serine phosphatase activity, protein threonine phosphatase activity, …
Neural crest	5.61885e-64	0.699625	0.54	0.29	1.09427e-59	midn	0.857465		protein binding
Neural crest	3.52541e-107	0.696631	0.494	0.188	6.86573e-103	mdka	0.918805	signal transduction, regulation of cell cycle, neural tube formation, sensory epithelium regeneration, positive regulation of cell division	growth factor activity, heparin binding
Neural crest	1.03593e-26	0.694554	0.318	0.184	2.01747e-22	cebpb	0.925184	regulation of transcription, DNA-templated, regulation of transcription by RNA polymerase II, response to bacterium, response to yeast, regulation of DNA methylation	DNA binding, DNA-binding transcription factor activity, RNA polymerase II cis-regulatory region sequence-specific DNA binding, DNA-binding transcription factor activity, RNA polymerase II-specific
Neural crest	2.01942e-94	0.685484	0.447	0.175	3.93282e-90	angptl4	0.920327	negative regulation of apoptotic process, lipid metabolic process, response to bacterium, triglyceride homeostasis, apoptotic process involved in blood vessel morphogenesis, angiogenesis, negative regulation of catalytic activity	signaling receptor binding, enzyme inhibitor activity
Neural crest	6.17822e-52	0.668761	0.464	0.255	1.20321e-47	jund	0.88525	regulation of transcription by RNA polymerase II, regulation of transcription, DNA-templated	DNA-binding transcription factor activity, DNA binding
Neural crest	1.40692e-42	0.651258	0.291	0.132	2.73997e-38	hist2h2l	0.950657		protein heterodimerization activity, DNA binding
Neural crest	4.31626e-28	0.639625	0.423	0.264	8.40591e-24	hsp70.1	0.874119	response to cadmium ion, camera-type eye morphogenesis, response to heat, response to xenobiotic stimulus, vesicle-mediated transport, chaperone cofactor-dependent protein refolding, protein refolding, cellular response to unfolded protein	ATP binding, nucleotide binding, ATPase activity, heat shock protein binding, unfolded protein binding, ubiquitin protein ligase binding, protein folding chaperone, misfolded protein binding
Neural crest	9.02939e-96	0.625666	0.395	0.141	1.75847e-91	gadd45ab	0.937239	regulation of cell cycle, activation of MAPKKK activity
Neural crest	0	0.617873	0.178	0.011	0	ntd5	0.992795	regulation of peptidase activity	heparin binding, peptidase inhibitor activity
Neural crest	7.26322e-06	0.5983	0.437	0.413	0.141451	pim1	0.792879	protein phosphorylation, negative regulation of apoptotic process, protein autophosphorylation, phosphorylation, optokinetic behavior, camera-type eye morphogenesis	transferase activity, protein kinase activity, protein serine/threonine kinase activity, ATP binding, nucleotide binding, kinase activity, protein serine kinase activity, protein threonine kinase activity
Neural crest	5.48643e-49	0.596221	0.722	0.499	1.06848e-44	sdc4	0.748025
Neural crest	4.60703e-19	0.568403	0.35	0.226	8.97219e-15	h1-0	0.892479	negative regulation of DNA recombination, nucleosome assembly, nucleosome positioning, chromosome condensation, negative regulation of chromatin silencing	DNA binding, double-stranded DNA binding, nucleosomal DNA binding
Neural crest	8.53106e-63	0.561696	0.971	0.892	1.66142e-58	ptmab	0.464669
Neural crest	5.68352e-10	0.554052	0.351	0.271	1.10686e-05	socs3a	0.877858	negative regulation of apoptotic process, intracellular signal transduction, protein ubiquitination, regulation of phosphatidylinositol 3-kinase activity, phosphatidylinositol phosphorylation, retina morphogenesis in camera-type eye, regeneration, cell population proliferation, posterior lateral line neuromast hair cell development, negative regulation of axon regeneration, receptor signaling pat…	1-phosphatidylinositol-3-kinase regulator activity
Neural crest	1.08644e-123	0.540655	0.402	0.124	2.11584e-119	marveld1	0.936273
Neural crest	1.81683e-30	0.536546	0.507	0.334	3.53827e-26	dnajb1b	0.836764	protein folding	unfolded protein binding
Neural crest	8.00957e-145	0.531962	0.176	0.024	1.55986e-140	angptl7	0.987316	angiogenesis	signaling receptor binding
Neural crest	9.86825e-50	0.527837	0.391	0.185	1.92184e-45	zgc:153409	0.912906	nucleosome assembly, DNA-templated transcription, initiation	DNA binding, protein heterodimerization activity
Neural crest	5.38936e-53	0.52405	0.834	0.684	1.04958e-48	sec61g	0.620868	intracellular protein transport, protein transport, protein targeting, posttranslational protein targeting to membrane, translocation	protein transmembrane transporter activity, P-P-bond-hydrolysis-driven protein transmembrane transporter activity
Neural crest	1.41919e-68	0.521248	0.304	0.107	2.76386e-64	sox11a	0.951648	negative regulation of transcription by RNA polymerase II, regulation of transcription, DNA-templated, positive regulation of transcription by RNA polymerase II, cell differentiation, anatomical structure morphogenesis, nervous system development, brain development, neuron differentiation, closure of optic fissure, lens development in camera-type eye, negative regulation of smoothened signaling p…	DNA binding, RNA polymerase II cis-regulatory region sequence-specific DNA binding, DNA-binding transcription activator activity, RNA polymerase II-specific, DNA-binding transcription factor activity, RNA polymerase II-specific
Neural crest	1.30319e-25	0.520568	0.484	0.333	2.53796e-21	mcl1a	0.848976	regulation of apoptotic process, chordate embryonic development, regulation of mitotic nuclear division, apoptotic process, negative regulation of apoptotic process, intrinsic apoptotic signaling pathway in response to DNA damage, negative regulation of cysteine-type endopeptidase activity involved in apoptotic process, negative regulation of mitotic nuclear division, extrinsic apoptotic signalin…	protein heterodimerization activity, protein homodimerization activity
Neural crest	1.06282e-213	0.519532	0.375	0.073	2.06984e-209	mfap2	0.961559
Neural crest	1.97963e-73	0.513121	0.547	0.273	3.85532e-69	sec61b	0.86797	intracellular protein transport, protein transport, posttranslational protein targeting to membrane, translocation, SRP-dependent cotranslational protein targeting to membrane, translocation
Neural crest	7.83381e-48	0.50807	0.304	0.13	1.52563e-43	zgc:158343	0.943562	negative regulation of apoptotic process	molecular_function
Neural crest	2.28247e-77	0.501925	0.373	0.143	4.44512e-73	mcl1b	0.929167	regulation of apoptotic process, chordate embryonic development, regulation of mitotic nuclear division, apoptotic process, negative regulation of apoptotic process, intrinsic apoptotic signaling pathway in response to DNA damage, negative regulation of cysteine-type endopeptidase activity involved in apoptotic process, negative regulation of mitotic nuclear division, extrinsic apoptotic signalin…	protein heterodimerization activity, protein homodimerization activity
Neural crest	2.29681e-115	0.500421	0.462	0.161	4.47304e-111	serp1	0.925106	protein transport, protein glycosylation, endoplasmic reticulum unfolded protein response
Neural crest	7.82444e-46	0.487302	0.51	0.293	1.52381e-41	pmp22a	0.867872
Neural crest	7.345e-50	0.486141	0.372	0.178	1.43044e-45	foxc1b	0.919732	blood vessel development, regulation of transcription, DNA-templated	sequence-specific DNA binding, DNA-binding transcription factor activity
Neural crest	3.60155e-31	0.482947	0.395	0.231	7.01401e-27	ubb	0.901619	protein ubiquitination, modification-dependent protein catabolic process	protein binding, protein tag, ubiquitin protein ligase binding
Neural crest	1.69167e-59	0.473977	0.562	0.301	3.29453e-55	sparc	0.867539	anatomical structure development, erythrocyte differentiation, cartilage development, semicircular canal morphogenesis, otic vesicle formation, pharyngeal system development, otolith morphogenesis	protein binding, calcium ion binding, collagen binding, extracellular matrix binding
Neural crest	6.57231e-235	0.466233	0.155	0.012	1.27996e-230	meox1	0.993728	positive regulation of transcription by RNA polymerase II, regulation of transcription, DNA-templated	DNA-binding transcription factor activity, RNA polymerase II-specific, DNA-binding transcription factor activity, DNA binding
Neural crest	0	0.465243	0.22	0.013	0	prrx1a	0.990158	regulation of transcription, DNA-templated, regulation of transcription by RNA polymerase II, heart looping, cranial skeletal system development, epithelial to mesenchymal transition, atrial cardiac muscle cell action potential	DNA binding, RNA polymerase II cis-regulatory region sequence-specific DNA binding, DNA-binding transcription factor activity, RNA polymerase II-specific
Neural crest	7.46334e-295	0.460535	0.117	0.005	1.45349e-290	col9a2	0.996562
Neural crest	3.13045e-40	0.459856	0.816	0.716	6.09656e-36	rpl22l1	0.612544	definitive hemopoiesis, cytoplasmic translation, translation	RNA binding, structural constituent of ribosome
Neural crest	4.33877e-50	0.45852	0.764	0.541	8.44975e-46	xbp1	0.731292	liver development, hatching, transcription by RNA polymerase II, positive regulation of transcription from RNA polymerase II promoter involved in unfolded protein response, hatching gland development, regulation of transcription, DNA-templated	RNA polymerase II transcription regulatory region sequence-specific DNA binding, DNA-binding transcription factor activity, RNA polymerase II-specific, DNA-binding transcription factor activity
Neural crest	7.88275e-118	0.458473	0.269	0.063	1.53516e-113	twist1b	0.968231	regulation of transcription by RNA polymerase II, sprouting angiogenesis, dorsal/ventral pattern formation, pharyngeal system development, developmental process, regulation of bone mineralization	protein dimerization activity, RNA polymerase II transcription regulatory region sequence-specific DNA binding, DNA-binding transcription factor activity, RNA polymerase II-specific, cis-regulatory region sequence-specific DNA binding
Neural crest	0	0.452615	0.184	0.004	0	tbx15	0.995355	regulation of transcription, DNA-templated, regulation of transcription by RNA polymerase II, cell fate specification	DNA binding, DNA-binding transcription factor activity, RNA polymerase II cis-regulatory region sequence-specific DNA binding, DNA-binding transcription factor activity, RNA polymerase II-specific
Neural crest	5.94243e-44	0.450756	0.295	0.132	1.15729e-39	ddit3	0.942114	regulation of transcription, DNA-templated, negative regulation of transcription by RNA polymerase II, apoptotic process, cell cycle, response to hypoxia, intrinsic apoptotic signaling pathway in response to endoplasmic reticulum stress, positive regulation of intrinsic apoptotic signaling pathway, ER overload response, negative regulation of CREB transcription factor activity, regulation of lipi…	DNA binding, DNA-binding transcription factor activity, RNA polymerase II cis-regulatory region sequence-specific DNA binding, DNA-binding transcription activator activity, RNA polymerase II-specific, transcription factor binding, protein heterodimerization activity
Neural crest	0	0.450485	0.296	0.03	0	phlda3	0.981817	positive regulation of apoptotic process	phosphatidylinositol phosphate binding
Neural crest	1.20982e-85	0.450437	0.235	0.062	2.35612e-81	dusp1	0.970659	protein dephosphorylation, peptidyl-tyrosine dephosphorylation, dephosphorylation, inactivation of MAPK activity, endoderm formation, peptidyl-threonine dephosphorylation, negative regulation of p38MAPK cascade	hydrolase activity, protein tyrosine phosphatase activity, phosphoprotein phosphatase activity, protein tyrosine/serine/threonine phosphatase activity, phosphatase activity, MAP kinase tyrosine/serine/threonine phosphatase activity, mitogen-activated protein kinase binding, protein serine/threonine phosphatase activity, protein serine phosphatase activity, protein threonine phosphatase activity, …
Neural crest	6.01728e-31	0.450233	0.926	0.883	1.17187e-26	nme2b.1	0.477216	phosphorylation, nucleoside diphosphate phosphorylation, GTP biosynthetic process, UTP biosynthetic process, CTP biosynthetic process, regulation of apoptotic process, regulation of angiogenesis	transferase activity, ATP binding, nucleotide binding, kinase activity, nucleoside diphosphate kinase activity
Neural crest	6.83914e-60	0.44271	0.184	0.053	1.33192e-55	fam49a	0.975386	regulation of actin filament polymerization, thymus development, regulation of T cell differentiation	small GTPase binding
Neural crest	2.13289e-20	0.432918	0.268	0.152	4.15379e-16	BX548011.2	0.936744
Neural crest	2.74144e-123	0.42954	0.358	0.097	5.33895e-119	LO018188.1	0.951309	positive regulation of actin filament bundle assembly	actin binding
Neural crest	2.69858e-59	0.42862	0.441	0.21	5.25549e-55	cdkn1bb	0.898216	phosphorylation, cell cycle arrest, regulation of cell population proliferation, negative regulation of cell population proliferation, G1/S transition of mitotic cell cycle, negative regulation of cyclin-dependent protein serine/threonine kinase activity, negative regulation of mitotic cell cycle	kinase activity, chaperone binding, cyclin-dependent protein serine/threonine kinase inhibitor activity, protein kinase inhibitor activity
Neural crest	1.58939e-129	0.4265	0.119	0.013	3.09534e-125	lepa	0.993476	signal transduction, camera-type eye development, nervous system development, inner ear development	hormone activity
Neural crest	1.62761e-24	0.420713	0.82	0.762	3.16977e-20	h3f3d	0.583717		protein heterodimerization activity, DNA binding
Neural crest	3.21902e-17	0.420266	0.641	0.537	6.26905e-13	h2az2b	0.711247	chromatin silencing, DNA methylation involved in embryo development	DNA binding, protein heterodimerization activity
Neural crest	3.64917e-69	0.417971	0.248	0.077	7.10676e-65	cited4a	0.962242	regulation of transcription, DNA-templated
Neural crest	4.33277e-38	0.416208	0.679	0.508	8.43807e-34	ppib	0.754144	protein peptidyl-prolyl isomerization, protein folding	peptidyl-prolyl cis-trans isomerase activity
Neural crest	4.24676e-55	0.410717	0.114	0.024	8.27057e-51	col11a1a	0.988547		extracellular matrix structural constituent
Neural crest	4.47024e-292	0.407904	0.101	0.003	8.70579e-288	col9a1a	0.997557	extracellular matrix organization	extracellular matrix structural constituent
Neural crest	1.74801e-61	0.404813	0.413	0.187	3.40424e-57	nfil3-5	0.902163	regulation of transcription, DNA-templated, circadian rhythm, circadian regulation of gene expression	DNA-binding transcription factor activity
Neural crest	3.80498e-68	0.404162	0.398	0.168	7.41019e-64	tcf12	0.921403	regulation of transcription by RNA polymerase II	RNA polymerase II cis-regulatory region sequence-specific DNA binding, DNA-binding transcription factor activity, RNA polymerase II-specific, protein dimerization activity
Neural crest	5.95376e-41	0.402639	0.258	0.11	1.15949e-36	si:dkey-23i12.7	0.94964	regulation of transcription, DNA-templated, regulation of transcription by RNA polymerase II	DNA binding, DNA-binding transcription factor activity, RNA polymerase II cis-regulatory region sequence-specific DNA binding, DNA-binding transcription factor activity, RNA polymerase II-specific
Neural crest	5.51828e-164	0.401539	0.121	0.01	1.07468e-159	egr2a	0.994433	regulation of transcription by RNA polymerase II	RNA polymerase II cis-regulatory region sequence-specific DNA binding, DNA-binding transcription factor activity, RNA polymerase II-specific
Neural crest	6.07197e-59	0.398609	0.333	0.136	1.18252e-54	si:dkey-79d12.5	0.92641	negative regulation of cell population proliferation
Neural crest	6.53432e-25	0.398546	0.999	0.999	1.27256e-20	si:dkey-151g10.6	0.228911	translation	structural constituent of ribosome
Neural crest	1.3993e-219	0.394741	0.227	0.027	2.72513e-215	col2a1b	0.985293		extracellular matrix structural constituent
Neural crest	0	0.39446	0.213	0.015	0	tgfbi	0.99175	cell adhesion, extracellular matrix organization, muscle fiber development, cellular response to xenobiotic stimulus, cell population proliferation	cell adhesion molecule binding, extracellular matrix binding, integrin binding, collagen binding, protein binding
Neural crest	1.53206e-47	0.392671	0.271	0.11	2.98368e-43	socs3b	0.950477	negative regulation of apoptotic process, intracellular signal transduction, protein ubiquitination, regulation of phosphatidylinositol 3-kinase activity, phosphatidylinositol phosphorylation, receptor signaling pathway via JAK-STAT, regulation of growth, negative regulation of signal transduction	1-phosphatidylinositol-3-kinase regulator activity
Neural crest	1.71582e-25	0.387317	0.757	0.611	3.34157e-21	ubc	0.708481	protein ubiquitination, modification-dependent protein catabolic process	protein tag, ubiquitin protein ligase binding, protein binding
Neural crest	5.70653e-28	0.384739	0.349	0.196	1.11135e-23	txnipa	0.907056	protein transport	ubiquitin protein ligase binding
Neural crest	0	0.380591	0.114	0.004	0	nog3	0.997082	multicellular organism development, cell differentiation, cartilage development, negative regulation of BMP signaling pathway, negative regulation of cell differentiation
Neural crest	1.13949e-89	0.37938	0.292	0.086	2.21915e-85	asph	0.957353	peptidyl-aspartic acid hydroxylation	peptide-aspartate beta-dioxygenase activity
Neural crest	0	0.375204	0.146	0.005	0	hoxa13b	0.995881	regulation of transcription, DNA-templated	DNA-binding transcription factor activity, RNA polymerase II-specific, DNA binding
Neural crest	2.47075e-214	0.369763	0.217	0.025	4.81178e-210	snai2	0.986759	regulation of transcription, DNA-templated, regulation of transcription by RNA polymerase II	RNA polymerase II cis-regulatory region sequence-specific DNA binding, DNA-binding transcription factor activity, RNA polymerase II-specific
Neural crest	0	0.368904	0.225	0.014	0	crabp2b	0.989514	hindbrain morphogenesis, regulation of retinoic acid receptor signaling pathway	lipid binding
Neural crest	4.13984e-151	0.367316	0.218	0.035	8.06233e-147	tbx18	0.98054	regulation of transcription, DNA-templated, regulation of transcription by RNA polymerase II, somitogenesis, cell fate specification, morphogenesis of embryonic epithelium	DNA binding, DNA-binding transcription factor activity, RNA polymerase II cis-regulatory region sequence-specific DNA binding, DNA-binding transcription factor activity, RNA polymerase II-specific
Neural crest	5.99504e-11	0.365819	0.729	0.679	1.16753e-06	hmga1a	0.640643	regulation of transcription, DNA-templated, regulation of RNA splicing	DNA binding, transcription coregulator activity
Neural crest	0	0.36545	0.135	0.005	0	hoxa11b	0.995629	regulation of transcription, DNA-templated	DNA-binding transcription factor activity, RNA polymerase II-specific, DNA binding
Neural crest	3.34834e-34	0.364837	0.229	0.099	6.5209e-30	timp2b	0.9562	response to hormone, response to organic substance, negative regulation of endopeptidase activity, response to cytokine, negative regulation of membrane protein ectodomain proteolysis, negative regulation of peptidase activity	protease binding, metalloendopeptidase inhibitor activity, peptidase inhibitor activity, protein binding, enzyme inhibitor activity
Neural crest	7.00682e-07	0.361616	0.558	0.513	0.0136458	hmgb2b	0.744137	regulation of transcription by RNA polymerase II	DNA binding, bending
Neural crest	2.45458e-177	0.361321	0.142	0.013	4.78029e-173	msx2b	0.991704	regulation of transcription, DNA-templated	DNA-binding transcription factor activity, RNA polymerase II-specific, DNA binding
Neural crest	8.11611e-37	0.356292	0.483	0.288	1.58061e-32	ssr4	0.859401
Neural crest	2.60676e-09	0.352572	0.333	0.255	5.07666e-05	UBB	0.892632		protein binding
Neural crest	9.77655e-15	0.35077	0.852	0.802	1.90398e-10	ptmaa	0.574358
Neural crest	0.00506854	0.348788	0.775	0.805	1	hmgn2	0.557694	chromatin organization	chromatin binding, nucleosomal DNA binding
Neural crest	0	0.347399	0.174	0.008	0	kcnk5b	0.994096	ion transport, potassium ion transport, potassium ion transmembrane transport, fin development, fin morphogenesis, stabilization of membrane potential, regulation of membrane potential	potassium channel activity, potassium ion leak channel activity, outward rectifier potassium channel activity
Neural crest	4.27993e-201	0.346308	0.18	0.019	8.33516e-197	tnc	0.9879	axon guidance, neural crest cell migration, mesoderm development, optic nerve development, negative regulation of axon extension, axonal fasciculation, axon regeneration at neuromuscular junction, positive regulation of synaptic growth at neuromuscular junction, positive regulation of axon regeneration, cell adhesion, regulation of cell population proliferation	protein binding
Neural crest	1.38065e-57	0.34582	0.248	0.086	2.68882e-53	ppp1r10	0.959048	negative regulation of phosphoprotein phosphatase activity	metal ion binding, protein phosphatase inhibitor activity
Neural crest	1.84616e-37	0.344023	0.465	0.263	3.59539e-33	hspa5	0.882343	ubiquitin-dependent ERAD pathway, response to yeast, response to hypoxia, chaperone cofactor-dependent protein refolding, protein refolding, cellular response to unfolded protein, endoplasmic reticulum unfolded protein response	ATP binding, nucleotide binding, heat shock protein binding, unfolded protein binding, ATPase activity, protein folding chaperone, misfolded protein binding
Neural crest	4.38014e-15	0.341467	0.259	0.158	8.53032e-11	histh1l	0.929756	nucleosome assembly	DNA binding
Neural crest	6.20406e-116	0.340818	0.263	0.06	1.20824e-111	MDFI	0.966927
Neural crest	1.66702e-15	0.339528	0.96	0.972	3.24652e-11	rplp2l	0.314598	chordate embryonic development, translational elongation, cytoplasmic translational elongation	structural constituent of ribosome
Neural crest	3.92404e-49	0.338139	0.287	0.117	7.64208e-45	rnd3a	0.946743	cortical cytoskeleton organization, establishment or maintenance of cell polarity, cell migration, actin filament organization, small GTPase mediated signal transduction, regulation of cell shape, regulation of actin cytoskeleton organization	GTPase activity, GTP binding, protein kinase binding
Neural crest	1.40886e-133	0.33713	0.193	0.031	2.74376e-129	wwp2	0.981089	negative regulation of transcription by RNA polymerase II, proteasome-mediated ubiquitin-dependent protein catabolic process, regulation of ion transmembrane transport, protein ubiquitination, protein polyubiquitination, ubiquitin-dependent protein catabolic process, positive regulation of protein catabolic process, protein K63-linked ubiquitination, roof of mouth development	transferase activity, ubiquitin protein ligase activity, ligase activity, ubiquitin-protein transferase activity, protein binding
Neural crest	8.68769e-19	0.337011	0.338	0.214	1.69193e-14	brd2a	0.897399	regulation of apoptotic process, hindbrain development, midbrain-hindbrain boundary development, thrombocyte differentiation, spinal cord development, chromatin organization	molecular_function, protein binding
Neural crest	1.13716e-26	0.334061	0.559	0.377	2.21462e-22	atf4a	0.813925	regulation of transcription by RNA polymerase II, regulation of transcription, DNA-templated	DNA-binding transcription factor activity
Neural crest	3.67853e-107	0.332282	0.107	0.012	7.16394e-103	sox9b	0.993318	regulation of transcription, DNA-templated, melanocyte differentiation, retina development in camera-type eye, negative regulation of transcription by RNA polymerase II, regulation of transcription by RNA polymerase II, pancreas development, endocrine pancreas development, heart development, inner ear development, regeneration, cartilage development, otic placode formation, embryonic pectoral fin…	RNA polymerase II cis-regulatory region sequence-specific DNA binding, DNA-binding transcription factor activity, RNA polymerase II-specific
Neural crest	4.88324e-23	0.331908	0.627	0.47	9.5101e-19	atf4b	0.768401	regulation of transcription, DNA-templated, positive regulation of transcription by RNA polymerase II, regulation of transcription by RNA polymerase II	DNA binding, DNA-binding transcription factor activity, RNA polymerase II transcription regulatory region sequence-specific DNA binding, DNA-binding transcription activator activity, RNA polymerase II-specific
Neural crest	8.77602e-88	0.330649	0.199	0.045	1.70913e-83	thbs1b	0.98032	cell adhesion, inflammatory response, negative regulation of angiogenesis	calcium ion binding, heparin binding, extracellular matrix binding, protein binding
Neural crest	4.88789e-26	0.326826	0.319	0.179	9.51916e-22	tob1b	0.922609	regulation of gene expression, negative regulation of cell population proliferation, negative regulation of transcription, DNA-templated	transcription corepressor activity
Neural crest	1.01385e-107	0.326363	0.312	0.084	1.97447e-103	cx43.4	0.959086	cell communication
Neural crest	3.17742e-16	0.321356	0.391	0.27	6.18802e-12	cnn2	0.861654	cytoskeleton organization, actomyosin structure organization, response to steroid hormone, regulation of MAPK cascade, regulation of blood vessel endothelial cell migration	actin binding, calmodulin binding, protein binding
Neural crest	1.82063e-22	0.321069	0.819	0.716	3.54568e-18	hnrnpa0l.1	0.597264
Neural crest	0	0.318211	0.17	0.005	0	six1a	0.99502	negative regulation of transcription, DNA-templated, regulation of transcription, DNA-templated	DNA-binding transcription factor activity, RNA polymerase II-specific, transcription regulatory region sequence-specific DNA binding, DNA-binding transcription factor activity, DNA binding
Neural crest	2.14475e-106	0.318152	0.195	0.038	4.1769e-102	snai1a	0.978912	regulation of transcription, DNA-templated, regulation of transcription by RNA polymerase II, gastrulation, mesodermal cell migration, cell migration involved in gastrulation, dorsal/ventral pattern formation, epithelial to mesenchymal transition	RNA polymerase II cis-regulatory region sequence-specific DNA binding, DNA-binding transcription factor activity, RNA polymerase II-specific, NF-kappaB binding
Neural crest	1.45472e-16	0.317867	0.866	0.845	2.83308e-12	cirbpb	0.514529	positive regulation of mRNA splicing, via spliceosome, response to cold	nucleic acid binding, RNA binding
Neural crest	2.27289e-72	0.317409	0.209	0.057	4.42645e-68	mych	0.969729	regulation of transcription, DNA-templated, positive regulation of cell population proliferation, regulation of transcription by RNA polymerase II, neural crest cell development	DNA binding, DNA-binding transcription factor activity, protein dimerization activity, RNA polymerase II cis-regulatory region sequence-specific DNA binding, DNA-binding transcription factor activity, RNA polymerase II-specific
Neural crest	2.58388e-217	0.316849	0.16	0.013	5.0321e-213	mab21l1	0.991848
Neural crest	1.55993e-24	0.316343	0.513	0.35	3.03797e-20	ssr3	0.831834	SRP-dependent cotranslational protein targeting to membrane
Neural crest	9.6267e-19	0.315934	0.799	0.688	1.8748e-14	eif1	0.63872	translational initiation	RNA binding, translation initiation factor activity, ribosomal small subunit binding
Neural crest	1.71707e-70	0.311643	0.286	0.096	3.34399e-66	etv5b	0.945623	regulation of transcription, DNA-templated, regulation of transcription by RNA polymerase II, cell differentiation, pronephros development, motor neuron axon guidance, hypothalamus cell differentiation, regulation of mitotic cell cycle, limb morphogenesis	DNA binding, DNA-binding transcription factor activity, DNA-binding transcription factor activity, RNA polymerase II-specific, sequence-specific DNA binding
Neural crest	1.74428e-56	0.311205	0.3	0.116	3.39699e-52	fkbp9	0.945795		peptidyl-prolyl cis-trans isomerase activity, calcium ion binding
Neural crest	2.12753e-100	0.311046	0.221	0.05	4.14336e-96	gas1a	0.973215	cell cycle arrest
Neural crest	1.22541e-64	0.308362	0.206	0.059	2.38649e-60	krt18b	0.970664	biological_process	structural molecule activity
Neural crest	4.12486e-169	0.306875	0.208	0.029	8.03317e-165	pcdh18b	0.983893	cell adhesion, homophilic cell adhesion via plasma membrane adhesion molecules, nervous system development, neuron projection morphogenesis	calcium ion binding, protein binding
Neural crest	2.47789e-23	0.305973	0.328	0.195	4.82569e-19	ccnl1a	0.896432	regulation of transcription, DNA-templated, regulation of transcription by RNA polymerase II, RNA processing, regulation of cyclin-dependent protein serine/threonine kinase activity	cyclin-dependent protein serine/threonine kinase regulator activity
Neural crest	3.4187e-52	0.30336	0.257	0.096	6.65792e-48	irf2bpl	0.945869	regulation of transcription by RNA polymerase II, negative regulation of transcription, DNA-templated	transcription corepressor activity
Neural crest	3.2123e-29	0.302614	0.276	0.139	6.25595e-25	ccnd1	0.936046
Neural crest	0	0.301537	0.119	0.003	0	col9a3	0.99742
Neural crest	3.77068e-16	0.301243	0.373	0.258	7.3434e-12	si:ch211-196l7.4	0.869756
Neural crest	1.48256e-06	0.300443	0.909	0.885	0.0288728	actb2	0.51369
Neural crest	5.7721e-69	0.299794	0.253	0.078	1.12412e-64	lsp1a	0.959727	muscle contraction	actin binding, calmodulin binding, myosin binding
Neural crest	7.15328e-08	0.2993	0.94	0.96	0.0013931	rps12	0.332413	translation	structural constituent of ribosome
Neural crest	2.06991e-125	0.298459	0.139	0.018	4.03116e-121	mab21l2	0.990948
Neural crest	2.16036e-06	0.297012	0.181	0.13	0.042073	nfkbiaa	0.944604	response to virus, regulation of hematopoietic progenitor cell differentiation, negative regulation of hematopoietic progenitor cell differentiation	protein binding
Neural crest	1.43348e-88	0.295445	0.213	0.051	2.79169e-84	lpar1	0.9702	signal transduction, G protein-coupled receptor signaling pathway, adenylate cyclase-activating G protein-coupled receptor signaling pathway, neurogenesis, positive regulation of cytosolic calcium ion concentration involved in phospholipase C-activating G protein-coupled signaling pathway, angiogenesis, primitive hemopoiesis, cartilage development, lymphangiogenesis, hemangioblast cell differenti…	G protein-coupled receptor activity, lysophosphatidic acid receptor activity
Neural crest	1.48767e-23	0.292056	0.25	0.131	2.89723e-19	sox11b	0.943887		DNA-binding transcription factor activity, RNA polymerase II-specific
Neural crest	3.27646e-09	0.291977	0.249	0.174	6.38091e-05	thbs1a	0.916385	negative regulation of angiogenesis, inflammatory response, cell adhesion	extracellular matrix binding, heparin binding, calcium ion binding
Neural crest	5.34621e-10	0.291869	0.243	0.164	1.04117e-05	her9	0.927211	regulation of transcription, DNA-templated, regulation of transcription by RNA polymerase II, negative regulation of neurogenesis, anterior/posterior pattern specification, regulation of neurogenesis	DNA binding, protein dimerization activity, RNA polymerase II cis-regulatory region sequence-specific DNA binding, DNA-binding transcription factor activity, RNA polymerase II-specific
Neural crest	2.42667e-19	0.290114	0.116	0.047	4.72594e-15	tcima	0.9788	negative regulation of Notch signaling pathway, endothelial cell activation involved in immune response	Notch binding
Neural crest	1.01617e-29	0.288912	0.175	0.071	1.979e-25	ppp1r15a	0.964977	response to endoplasmic reticulum stress, positive regulation of phosphoprotein phosphatase activity	protein phosphatase regulator activity
Neural crest	1.47891e-10	0.288896	0.99	0.995	2.88018e-06	rplp1	0.242999	activation of protein kinase activity, erythrocyte differentiation, translational elongation, cytoplasmic translation	protein kinase activator activity, structural constituent of ribosome, ribonucleoprotein complex binding
Neural crest	1.1471e-08	0.285393	0.932	0.929	0.000223399	rps23	0.382662	translation	structural constituent of ribosome
Neural crest	1.09355e-27	0.283719	0.344	0.193	2.12969e-23	si:dkey-177p2.6	0.899433
Neural crest	4.21597e-16	0.28357	0.419	0.287	8.21061e-12	elmsan1b	0.853185	regulation of transcription by RNA polymerase II, negative regulation of transcription, DNA-templated, histone deacetylation	transcription corepressor activity
Neural crest	3.03653e-209	0.281766	0.135	0.01	5.91365e-205	lhx2b	0.992872	regulation of transcription, DNA-templated	DNA-binding transcription factor activity, RNA polymerase II-specific, DNA binding
Neural crest	1.75735e-32	0.279771	0.356	0.19	3.42244e-28	slc25a55a	0.899241	transmembrane transport, aspartate transmembrane transport, L-glutamate transmembrane transport, malate-aspartate shuttle, L-aspartate transmembrane transport	transmembrane transporter activity, L-glutamate transmembrane transporter activity, L-aspartate transmembrane transporter activity
Neural crest	6.06597e-75	0.279546	0.137	0.026	1.18135e-70	f3a	0.988982	cytokine-mediated signaling pathway, blood coagulation, hemostasis	cytokine receptor activity, protein binding
Neural crest	1.43145e-153	0.279149	0.215	0.033	2.78774e-149	metrnla	0.981811	positive regulation of brown fat cell differentiation, negative regulation of inflammatory response, response to muscle activity, response to cold
Neural crest	1.63558e-05	0.278561	0.35	0.279	0.318529	hsp90aa1.2	0.864588	protein folding, protein stabilization, cellular response to heat, response to heat, response to cold, response to antibiotic	ATP binding, nucleotide binding, unfolded protein binding, ATPase activity, disordered domain specific binding
Neural crest	6.79662e-66	0.278039	0.238	0.073	1.32364e-61	ebf3a.1	0.967435
Neural crest	1.49632e-10	0.275866	0.837	0.837	2.91408e-06	rps26	0.51404	translation	mRNA binding, structural constituent of ribosome
Neural crest	1.17962e-39	0.275716	0.253	0.107	2.2973e-35	slc25a25a	0.941264	transmembrane transport	calcium ion binding
Neural crest	1.419e-45	0.275337	0.24	0.092	2.76351e-41	sall4	0.949646
Neural crest	2.19354e-10	0.274508	0.941	0.959	4.27191e-06	rpl12	0.339675	translation	structural constituent of ribosome, large ribosomal subunit rRNA binding
Neural crest	1.68811e-77	0.269807	0.204	0.052	3.28759e-73	pim3	0.971876	negative regulation of apoptotic process, protein phosphorylation	protein serine/threonine kinase activity, protein kinase activity, ATP binding
Neural crest	2.37552e-42	0.268599	0.178	0.06	4.62632e-38	zbtb16a	0.968852		protein binding
Neural crest	6.52404e-61	0.26607	0.105	0.019	1.27056e-56	cxcl12a	0.991377	cell morphogenesis, animal organ morphogenesis, immune response, lymphoid lineage cell migration into thymus, induction of positive chemotaxis, cell chemotaxis, chemotaxis, defense response, chemokine-mediated signaling pathway, axon guidance, regulation of axon extension, positive chemotaxis, positive regulation of cell migration, cell migration involved in gastrulation, posterior lateral line n…	growth factor activity, cytokine activity, chemokine activity, chemoattractant activity
Neural crest	3.17865e-240	0.264809	0.12	0.007	6.19041e-236	fibina	0.994886
Neural crest	7.22117e-94	0.264658	0.124	0.018	1.40632e-89	cdkn1ca	0.989456	phosphorylation, glial cell differentiation, cell cycle arrest, regulation of mitotic cell cycle, negative regulation of cyclin-dependent protein serine/threonine kinase activity, negative regulation of mitotic cell cycle, cell fate specification	kinase activity, cyclin-dependent protein serine/threonine kinase inhibitor activity, protein kinase inhibitor activity
Neural crest	0	0.261192	0.143	0.003	0	hoxa9b	0.996533	transcription, DNA-templated, regulation of transcription, DNA-templated	DNA-binding transcription factor activity, RNA polymerase II-specific, DNA binding
Neural crest	3.54738e-18	0.260637	0.212	0.115	6.90852e-14	dusp6	0.940828	phosphorylation, protein dephosphorylation, peptidyl-tyrosine dephosphorylation, dephosphorylation, positive regulation of apoptotic process, inactivation of MAPK activity, dorsal/ventral pattern formation, regulation of fibroblast growth factor receptor signaling pathway, regulation of endodermal cell fate specification, negative regulation of ERK1 and ERK2 cascade, negative regulation of cardia…	hydrolase activity, kinase activity, phosphoprotein phosphatase activity, protein tyrosine phosphatase activity, protein tyrosine/serine/threonine phosphatase activity, phosphatase activity, MAP kinase tyrosine/serine/threonine phosphatase activity, mitogen-activated protein kinase binding, protein serine/threonine phosphatase activity, protein serine phosphatase activity, protein threonine phosp…
Neural crest	7.495e-43	0.256456	0.252	0.103	1.45965e-38	ubl3a	0.942664		molecular_function, protein binding
Neural crest	2.18275e-18	0.255171	0.635	0.491	4.2509e-14	ddx5	0.75456		hydrolase activity, ATP binding, nucleic acid binding, nucleotide binding, helicase activity, RNA helicase activity, mRNA 3'-UTR binding
Neural crest	5.57439e-77	0.252542	0.183	0.043	1.08561e-72	ms4a17a.9	0.976111

## Sheet: Red blood cells
cluster	p_val	avg_log2FC	pct.1	pct.2	p_val_adj	gene	tau	GO_BP	GO_MF
Red blood cells	0	2.61894	0.962	0.386	0	hbae3	0.786808	oxygen transport, cellular oxidant detoxification, hydrogen peroxide catabolic process	oxygen binding, heme binding, metal ion binding, peroxidase activity, oxygen carrier activity, haptoglobin binding, organic acid binding
Red blood cells	0	2.5018	0.985	0.416	0	hbbe1.3	0.779863	cellular oxidant detoxification, oxygen transport, hydrogen peroxide catabolic process	metal ion binding, heme binding, peroxidase activity, oxygen carrier activity, oxygen binding, haptoglobin binding, organic acid binding
Red blood cells	0	2.31696	0.925	0.346	0	hbbe1.1	0.832924	oxygen transport	oxygen binding, heme binding
Red blood cells	0	1.51526	0.78	0.197	0	hbae1.3	0.900428	cellular oxidant detoxification, oxygen transport, hydrogen peroxide catabolic process	metal ion binding, heme binding, peroxidase activity, iron ion binding, oxygen carrier activity, oxygen binding, haptoglobin binding, organic acid binding
Red blood cells	0	1.34452	0.584	0.147	0	hbbe2	0.922556	cellular oxidant detoxification, oxygen transport, hydrogen peroxide catabolic process	metal ion binding, heme binding, peroxidase activity, oxygen carrier activity, oxygen binding, haptoglobin binding, organic acid binding
Red blood cells	0	1.11731	0.588	0.126	0	hbbe1.2	0.926908	cellular oxidant detoxification, oxygen transport, hydrogen peroxide catabolic process	metal ion binding, heme binding, peroxidase activity, oxygen carrier activity, oxygen binding, haptoglobin binding, organic acid binding
Red blood cells	0	1.03177	0.587	0.125	0	hbae1.3.1	0.929879
Red blood cells	0	0.825242	0.471	0.096	0	hbae1.1	0.950711	cellular oxidant detoxification, oxygen transport, hydrogen peroxide catabolic process	metal ion binding, heme binding, peroxidase activity, iron ion binding, oxygen carrier activity, oxygen binding, haptoglobin binding, organic acid binding
Red blood cells	2.49664e-131	0.7326	0.255	0.078	4.86221e-127	hbbe3	0.957761	cellular oxidant detoxification, oxygen transport, hydrogen peroxide catabolic process	metal ion binding, heme binding, peroxidase activity, oxygen carrier activity, oxygen binding, haptoglobin binding, organic acid binding
Red blood cells	4.773e-126	0.523015	0.995	0.901	9.29542e-122	zgc:158463	0.488542	biological_process	molecular_function
Red blood cells	1.73184e-24	0.29313	0.439	0.335	3.37276e-20	prdx2	0.837487	removal of superoxide radicals, cell redox homeostasis, leukocyte activation, oxidation-reduction process	oxidoreductase activity, peroxidase activity, antioxidant activity, peroxiredoxin activity
Red blood cells	3.69733e-34	0.282723	0.645	0.49	7.20055e-30	fth1a	0.740434	iron ion transport, cellular iron ion homeostasis, intracellular sequestering of iron ion	metal ion binding, ferrous iron binding, ferric iron binding, ferroxidase activity
Red blood cells	0.00354829	0.270115	0.296	0.28	1	AL935186.10	0.881193
Red blood cells	7.74507e-44	0.265382	0.153	0.061	1.50835e-39	prss59.2	0.974907	proteolysis	hydrolase activity, serine-type endopeptidase activity, peptidase activity, serine-type peptidase activity

## Sheet: Hematopoietic precursor
cluster	p_val	avg_log2FC	pct.1	pct.2	p_val_adj	gene	tau	GO_BP	GO_MF
Hematopoietic precursor	6.59902e-159	1.43117	0.774	0.271	1.28516e-154	pfn1	0.898758	actin cytoskeleton organization, convergent extension involved in gastrulation, regulation of actin filament polymerization, epiboly involved in gastrulation with mouth forming second, positive regulation of actin filament bundle assembly	actin binding
Hematopoietic precursor	3.13485e-145	1.36933	0.809	0.334	6.10512e-141	prdx2	0.837487	removal of superoxide radicals, cell redox homeostasis, leukocyte activation, oxidation-reduction process	oxidoreductase activity, peroxidase activity, antioxidant activity, peroxiredoxin activity
Hematopoietic precursor	0	1.24163	0.505	0.027	0	blf	0.984354	regulation of transcription by RNA polymerase II, convergent extension	RNA polymerase II transcription regulatory region sequence-specific DNA binding, DNA-binding transcription factor activity, RNA polymerase II-specific
Hematopoietic precursor	1.93618e-77	1.07626	0.784	0.493	3.7707e-73	fth1a	0.740434	iron ion transport, cellular iron ion homeostasis, intracellular sequestering of iron ion	metal ion binding, ferrous iron binding, ferric iron binding, ferroxidase activity
Hematopoietic precursor	1.52124e-118	0.958851	0.965	0.715	2.96261e-114	rpl22l1	0.612544	definitive hemopoiesis, cytoplasmic translation, translation	RNA binding, structural constituent of ribosome
Hematopoietic precursor	6.27066e-126	0.958779	1	0.999	1.22121e-121	si:dkey-151g10.6	0.228911	translation	structural constituent of ribosome
Hematopoietic precursor	6.7474e-83	0.866043	0.997	0.959	1.31406e-78	rps12	0.332413	translation	structural constituent of ribosome
Hematopoietic precursor	0	0.830983	0.485	0.019	0	myb	0.986705	regulation of transcription, DNA-templated, chordate embryonic development, positive regulation of transcription by RNA polymerase II, eye development, mitotic cell cycle, cilium assembly, definitive hemopoiesis, hematopoietic stem cell migration, regulation of neutrophil differentiation	DNA binding, RNA polymerase II cis-regulatory region sequence-specific DNA binding, DNA-binding transcription factor activity, RNA polymerase II-specific, protein binding
Hematopoietic precursor	1.60986e-139	0.765241	0.696	0.206	3.13521e-135	ahcy	0.897148	one-carbon metabolic process, S-adenosylmethionine cycle	hydrolase activity, adenosylhomocysteinase activity
Hematopoietic precursor	2.74553e-84	0.737886	0.892	0.522	5.34692e-80	mibp2	0.717214	integrin-mediated signaling pathway, basement membrane assembly, muscle organ development, phosphorylation, cell-substrate junction assembly	ribosylnicotinamide kinase activity
Hematopoietic precursor	7.52485e-75	0.720863	0.997	0.968	1.46546e-70	rplp0	0.331811	ribosome biogenesis
Hematopoietic precursor	0	0.712275	0.379	0.02	0	znfl2a	0.987667	regulation of transcription by RNA polymerase II, negative regulation of transcription by RNA polymerase II	RNA polymerase II cis-regulatory region sequence-specific DNA binding, DNA-binding transcription repressor activity, RNA polymerase II-specific
Hematopoietic precursor	1.85152e-81	0.710843	0.902	0.543	3.60584e-77	rsl24d1	0.700861
Hematopoietic precursor	2.06113e-71	0.682526	1	0.995	4.01406e-67	rplp1	0.242999	activation of protein kinase activity, erythrocyte differentiation, translational elongation, cytoplasmic translation	protein kinase activator activity, structural constituent of ribosome, ribonucleoprotein complex binding
Hematopoietic precursor	7.1584e-82	0.681189	0.809	0.412	1.3941e-77	eef1da	0.791862	translational elongation, regulation of catalytic activity, translation	translation elongation factor activity, guanyl-nucleotide exchange factor activity
Hematopoietic precursor	1.2141e-46	0.664695	0.791	0.526	2.36446e-42	npm1a	0.731859	chromatin remodeling, hemopoiesis, regulation of apoptotic process, positive regulation of transcription by RNA polymerase II, ribosomal large subunit export from nucleus, ribosomal small subunit export from nucleus, ribosomal large subunit biogenesis, ribosomal small subunit biogenesis, regulation of centrosome duplication, rRNA export from nucleus	chromatin binding, histone binding, RNA binding, nucleic acid binding
Hematopoietic precursor	2.42368e-98	0.645526	0.643	0.223	4.72012e-94	snu13b	0.892936	mRNA splicing, via spliceosome, somite development, maturation of SSU-rRNA, ribosome biogenesis, maturation of LSU-rRNA	RNA binding
Hematopoietic precursor	8.54348e-59	0.601054	1	0.958	1.66384e-54	rpl12	0.339675	translation	structural constituent of ribosome, large ribosomal subunit rRNA binding
Hematopoietic precursor	0	0.582901	0.384	0.02	0	hdr	0.986459	signal transduction	protein binding
Hematopoietic precursor	2.48294e-48	0.580689	0.987	0.893	4.83553e-44	eef1g	0.45062	glutathione metabolic process, translational elongation	translation elongation factor activity, protein binding
Hematopoietic precursor	1.11962e-63	0.577406	0.992	0.889	2.18046e-59	naca	0.440772
Hematopoietic precursor	6.285e-81	0.57512	0.156	0.019	1.224e-76	si:ch211-161c3.6	0.991145	regulation of transcription, DNA-templated	DNA binding, transcription coregulator activity
Hematopoietic precursor	5.17681e-57	0.560433	1	0.956	1.00818e-52	rpl7	0.346022	regulation of cell cycle, maturation of LSU-rRNA from tricistronic rRNA transcript (SSU-rRNA, 5.8S rRNA, LSU-rRNA)	RNA binding, structural constituent of ribosome
Hematopoietic precursor	3.52693e-53	0.558907	0.982	0.828	6.8687e-49	eef1b2	0.50355	regulation of catalytic activity, translation, translational elongation	translation elongation factor activity, guanyl-nucleotide exchange factor activity, metal ion binding, nucleic acid binding, zinc ion binding
Hematopoietic precursor	1.66332e-51	0.556845	1	0.983	3.23932e-47	rpl23	0.288879	translation	structural constituent of ribosome
Hematopoietic precursor	3.6375e-105	0.549757	0.359	0.074	7.08402e-101	tmem14ca	0.961663
Hematopoietic precursor	5.9243e-56	0.54372	0.947	0.798	1.15376e-51	serbp1a	0.550863	biological_process	RNA binding, mRNA 3'-UTR binding
Hematopoietic precursor	1.04949e-46	0.543192	0.997	0.932	2.04388e-42	rpl15	0.394787	translation, cytoplasmic translation	RNA binding, structural constituent of ribosome
Hematopoietic precursor	3.32043e-105	0.540951	0.55	0.155	6.46654e-101	pa2g4a	0.915335
Hematopoietic precursor	1.13792e-26	0.538817	0.987	0.96	2.21611e-22	rpl37.1	0.337466
Hematopoietic precursor	1.57698e-56	0.534025	0.997	0.982	3.07116e-52	rps7	0.292784	translation	structural constituent of ribosome
Hematopoietic precursor	1.03078e-80	0.526203	0.573	0.198	2.00745e-76	gtpbp4	0.89653	ribosome biogenesis	GTP binding, nucleotide binding
Hematopoietic precursor	2.0031e-44	0.524006	0.992	0.947	3.90104e-40	rpl10a	0.360571	translation	RNA binding, structural constituent of ribosome
Hematopoietic precursor	1.33817e-52	0.520941	1	0.979	2.60608e-48	rpl13	0.305841	translation	structural constituent of ribosome
Hematopoietic precursor	1.40104e-47	0.507937	1	0.969	2.72852e-43	rpl19	0.334587	translation	RNA binding, structural constituent of ribosome
Hematopoietic precursor	1.01915e-46	0.507249	1	0.961	1.9848e-42	rpl8	0.340652	translation	RNA binding, structural constituent of ribosome
Hematopoietic precursor	1.02238e-43	0.505866	0.957	0.745	1.99108e-39	btf3	0.567744
Hematopoietic precursor	9.701e-145	0.498762	0.271	0.033	1.88927e-140	TCIM	0.984713	negative regulation of Notch signaling pathway, endothelial cell activation involved in immune response	Notch binding
Hematopoietic precursor	6.39862e-36	0.497359	0.987	0.925	1.24613e-31	rps26l	0.404076	translation	mRNA binding, structural constituent of ribosome
Hematopoietic precursor	1.57258e-43	0.496755	0.995	0.952	3.0626e-39	rps5	0.350705	translation, ribosomal small subunit assembly	RNA binding, mRNA binding, structural constituent of ribosome, rRNA binding
Hematopoietic precursor	2.65934e-36	0.493763	0.997	0.968	5.17906e-32	rpl39	0.314852	translation	structural constituent of ribosome
Hematopoietic precursor	3.85427e-233	0.492142	0.266	0.02	7.5062e-229	slc4a1a	0.989031	ion transport, anion transport, inorganic anion transport, bicarbonate transport, regulation of intracellular pH, anion transmembrane transport, ion homeostasis, erythrocyte differentiation, transmembrane transport, embryonic hemopoiesis	protein binding, transmembrane transporter activity, inorganic anion exchanger activity, anion transmembrane transporter activity, bicarbonate transmembrane transporter activity, anion:anion antiporter activity
Hematopoietic precursor	8.20032e-37	0.491087	0.972	0.883	1.59701e-32	nme2b.1	0.477216	phosphorylation, nucleoside diphosphate phosphorylation, GTP biosynthetic process, UTP biosynthetic process, CTP biosynthetic process, regulation of apoptotic process, regulation of angiogenesis	transferase activity, ATP binding, nucleotide binding, kinase activity, nucleoside diphosphate kinase activity
Hematopoietic precursor	1.00496e-85	0.490644	0.578	0.188	1.95716e-81	eif4ebp1	0.900954	negative regulation of translational initiation, regulation of translation, negative regulation of translation	eukaryotic initiation factor 4E binding
Hematopoietic precursor	3.48507e-38	0.482631	0.997	0.957	6.78717e-34	rpl17	0.343318	translation, cytoplasmic translation	structural constituent of ribosome
Hematopoietic precursor	2.8303e-82	0.481644	0.397	0.102	5.51201e-78	pmp22b	0.954325	biological_process	molecular_function
Hematopoietic precursor	1.89802e-42	0.474219	1	0.981	3.6964e-38	rpl11	0.30814	hemopoiesis, chordate embryonic development, erythrocyte development, translation, erythrocyte differentiation, glucose homeostasis, hemoglobin biosynthetic process, regulation of innate immune response, apoptotic process	RNA binding, structural constituent of ribosome
Hematopoietic precursor	4.10368e-25	0.471783	0.997	0.932	7.99191e-21	rpl35a	0.353459	chordate embryonic development, translation, erythrocyte differentiation, ribosomal large subunit biogenesis, cytoplasmic translation	structural constituent of ribosome
Hematopoietic precursor	4.91543e-42	0.471678	0.869	0.56	9.57281e-38	TXN	0.729956	glycerol ether metabolic process, cell redox homeostasis	protein disulfide oxidoreductase activity
Hematopoietic precursor	2.13333e-69	0.464221	0.482	0.16	4.15466e-65	ddx21	0.916683		helicase activity, nucleic acid binding, RNA binding, ATP binding
Hematopoietic precursor	6.60702e-31	0.463154	0.995	0.96	1.28672e-26	rps15a	0.324341	translation	structural constituent of ribosome
Hematopoietic precursor	2.10398e-115	0.458896	0.447	0.099	4.0975e-111	npm3	0.944227	cilium assembly	GTP binding
Hematopoietic precursor	8.86963e-90	0.45756	0.465	0.127	1.72736e-85	nhp2	0.932038		RNA binding
Hematopoietic precursor	3.97492e-40	0.451122	1	0.977	7.74116e-36	rpsa	0.30626	translation	structural constituent of ribosome, laminin receptor activity
Hematopoietic precursor	4.68993e-49	0.451106	0.937	0.682	9.13363e-45	atp5mc3b	0.659897	ion transport, ATP synthesis coupled proton transport, proton transmembrane transport	proton transmembrane transporter activity, lipid binding
Hematopoietic precursor	4.21064e-66	0.443799	0.613	0.24	8.20022e-62	eif2s1b	0.877626	translation, translational initiation	nucleic acid binding, RNA binding, translation initiation factor activity, ribosome binding
Hematopoietic precursor	2.23034e-46	0.440546	0.849	0.501	4.34358e-42	eif3f	0.738254	proteolysis, translation, translational initiation, cranial skeletal system development	metallopeptidase activity, translation initiation factor activity, translation initiation factor binding, isopeptidase activity, protein binding
Hematopoietic precursor	9.18398e-97	0.435842	0.432	0.105	1.78858e-92	ssb	0.940357	RNA processing	nucleic acid binding, RNA binding
Hematopoietic precursor	9.52946e-48	0.434683	0.606	0.279	1.85586e-43	cnbpa	0.853218	embryonic viscerocranium morphogenesis, negative regulation of transcription, DNA-templated, positive regulation of transcription by RNA polymerase II, cartilage development, positive regulation of transcription, DNA-templated, neural crest formation, head development, neural crest cell fate specification, positive regulation of cytoplasmic translation, regulation of inflammatory response	nucleic acid binding, zinc ion binding, chromatin binding, mRNA binding, RNA binding, sequence-specific DNA binding, single-stranded RNA binding, translation regulator activity, mRNA 3'-UTR binding, single-stranded DNA binding
Hematopoietic precursor	7.92804e-62	0.429772	0.538	0.201	1.54399e-57	hint1	0.902298	purine ribonucleotide catabolic process	catalytic activity, hydrolase activity
Hematopoietic precursor	1.51724e-123	0.428911	0.405	0.078	2.95482e-119	ppifb	0.952419	protein peptidyl-prolyl isomerization, protein folding	peptidyl-prolyl cis-trans isomerase activity
Hematopoietic precursor	8.23448e-44	0.428169	0.621	0.299	1.60367e-39	nop58	0.841448	ribosome biogenesis	snoRNA binding
Hematopoietic precursor	6.87529e-36	0.426182	0.899	0.634	1.33896e-31	rpl5b	0.654343	translation, ribosomal large subunit assembly	structural constituent of ribosome, 5S rRNA binding
Hematopoietic precursor	8.45541e-57	0.425125	0.704	0.316	1.64669e-52	eif3ba	0.840543	translational initiation	translation initiation factor binding, nucleic acid binding, translation initiation factor activity, RNA binding, protein binding
Hematopoietic precursor	2.42156e-23	0.424928	1	0.966	4.71598e-19	rpl31	0.312158	translation, cytoplasmic translation	structural constituent of ribosome
Hematopoietic precursor	9.62234e-66	0.420306	0.52	0.182	1.87395e-61	nop10	0.900679	ribosome biogenesis, pseudouridine synthesis	snoRNA binding
Hematopoietic precursor	1.79267e-41	0.40873	0.598	0.279	3.49123e-37	fabp3	0.878401	chordate embryonic development, heart development, heart looping	lipid binding
Hematopoietic precursor	1.73237e-39	0.406514	0.575	0.284	3.3738e-35	ranbp1	0.845496	positive regulation of GTPase activity, intracellular transport, positive regulation of mitotic centrosome separation	GTPase activator activity
Hematopoietic precursor	2.14838e-31	0.404512	0.982	0.881	4.18398e-27	rps17	0.468491	translation	structural constituent of ribosome
Hematopoietic precursor	0	0.402605	0.281	0.012	0	fermt3b	0.993199	integrin-mediated signaling pathway
Hematopoietic precursor	1.77847e-25	0.399113	0.992	0.916	3.46358e-21	rpl23a	0.425424	translation, pancreas development, regulation of cell cycle, ribosomal large subunit assembly	structural constituent of ribosome, RNA binding, rRNA binding
Hematopoietic precursor	4.93968e-51	0.398814	0.485	0.187	9.62003e-47	c1qbp	0.899796	adaptive immune response, positive regulation of mitochondrial translation	mRNA binding, translation activator activity, mitochondrial ribosome binding
Hematopoietic precursor	1.06466e-28	0.396474	0.997	0.981	2.07342e-24	rps24	0.305341	translation, definitive hemopoiesis, primitive hemopoiesis	structural constituent of ribosome
Hematopoietic precursor	2.54691e-19	0.395838	0.995	0.944	4.96011e-15	rpl36a	0.354893	translation	structural constituent of ribosome
Hematopoietic precursor	1.83709e-52	0.39377	0.583	0.244	3.57773e-48	cct7	0.87431	protein folding	ATP binding, nucleotide binding, unfolded protein binding, ATPase activity
Hematopoietic precursor	4.15226e-26	0.391189	0.992	0.909	8.08652e-22	rps6	0.423933	translation	structural constituent of ribosome
Hematopoietic precursor	6.63274e-26	0.389464	1	0.96	1.29173e-21	rps9	0.338011	translation, positive regulation of translational fidelity	RNA binding, structural constituent of ribosome, rRNA binding
Hematopoietic precursor	4.22839e-27	0.389444	0.995	0.987	8.23479e-23	rps29	0.289698	chordate embryonic development, erythrocyte development, vasculogenesis, angiogenesis, hematopoietic stem cell differentiation, translation, erythrocyte differentiation, regulation of cell cycle, intrinsic apoptotic signaling pathway by p53 class mediator	zinc ion binding, structural constituent of ribosome
Hematopoietic precursor	4.70056e-26	0.388781	0.977	0.863	9.15435e-22	rpl22	0.473646	translation, T cell differentiation in thymus, cytoplasmic translation	RNA binding, structural constituent of ribosome
Hematopoietic precursor	9.49828e-25	0.387949	0.995	0.953	1.84979e-20	rpl21	0.355159	translation	structural constituent of ribosome
Hematopoietic precursor	1.88004e-13	0.379782	0.975	0.902	3.66139e-09	rps21	0.415817	translation	structural constituent of ribosome
Hematopoietic precursor	1.4922e-25	0.379701	0.992	0.906	2.90605e-21	rpl38	0.457021	chordate embryonic development, translation, ribonucleoprotein complex assembly	structural constituent of ribosome
Hematopoietic precursor	1.90997e-87	0.378638	0.339	0.074	3.71967e-83	lmo2	0.959568
Hematopoietic precursor	1.29919e-45	0.374643	0.492	0.203	2.53018e-41	fbl	0.898137	neurogenesis, methylation, rRNA processing, rRNA methylation, box C/D snoRNA 3'-end processing, histone glutamine methylation	transferase activity, RNA binding, methyltransferase activity, rRNA methyltransferase activity, histone-glutamine methyltransferase activity
Hematopoietic precursor	2.85514e-44	0.373858	0.611	0.282	5.56038e-40	snrpd2	0.856412	RNA splicing, mRNA processing, spliceosomal snRNP assembly
Hematopoietic precursor	1.27948e-18	0.373507	0.997	0.939	2.49179e-14	rpl18a	0.35577	translation	structural constituent of ribosome
Hematopoietic precursor	5.1004e-28	0.37255	0.616	0.345	9.93303e-24	hspe1	0.822177	protein folding, chaperone cofactor-dependent protein refolding	ATP binding, unfolded protein binding, chaperone binding, ATPase activity, metal ion binding
Hematopoietic precursor	2.99971e-24	0.370644	0.99	0.919	5.84193e-20	rpl34	0.416228	translation	structural constituent of ribosome
Hematopoietic precursor	1.44615e-24	0.3673	0.995	0.934	2.81638e-20	rpl27	0.396918	translation	structural constituent of ribosome
Hematopoietic precursor	3.39647e-21	0.366784	0.997	0.931	6.61463e-17	rpl7a	0.383611	ribosome biogenesis, maturation of LSU-rRNA	RNA binding
Hematopoietic precursor	1.15554e-21	0.365429	0.997	0.965	2.25042e-17	rps13	0.326316	translation	structural constituent of ribosome, small ribosomal subunit rRNA binding
Hematopoietic precursor	8.9868e-49	0.364765	0.575	0.245	1.75018e-44	ola1	0.870151		GTP binding
Hematopoietic precursor	2.30957e-50	0.362248	0.51	0.2	4.49789e-46	pno1	0.898634		nucleic acid binding, RNA binding
Hematopoietic precursor	1.95926e-47	0.361412	0.442	0.167	3.81566e-43	rsl1d1	0.912652	maturation of LSU-rRNA	RNA binding
Hematopoietic precursor	1.47575e-23	0.358167	0.992	0.95	2.87402e-19	rpl10	0.344547	translation	structural constituent of ribosome
Hematopoietic precursor	2.24456e-18	0.358111	0.995	0.941	4.37128e-14	rps2	0.343094	translation	RNA binding, structural constituent of ribosome
Hematopoietic precursor	2.88434e-20	0.357878	0.987	0.943	5.61725e-16	rpl24	0.371208
Hematopoietic precursor	4.27612e-17	0.3575	0.985	0.928	8.32774e-13	rps23	0.382662	translation	structural constituent of ribosome
Hematopoietic precursor	1.57389e-67	0.357429	0.211	0.039	3.06515e-63	arhgdig	0.977749	regulation of catalytic activity, Rho protein signal transduction	Rho GDP-dissociation inhibitor activity
Hematopoietic precursor	1.09863e-17	0.355594	0.99	0.971	2.13958e-13	rplp2l	0.314598	chordate embryonic development, translational elongation, cytoplasmic translational elongation	structural constituent of ribosome
Hematopoietic precursor	2.54825e-30	0.352694	0.729	0.441	4.96272e-26	eif5a2	0.772286	positive regulation of translational termination, positive regulation of translational elongation, protein transport, translation, mRNA transport, translational elongation	ribosome binding, translation elongation factor activity, RNA binding
Hematopoietic precursor	5.56079e-18	0.351349	1	0.963	1.08296e-13	rps14	0.326782	chordate embryonic development, erythrocyte development, translation, ribosomal small subunit assembly, maturation of SSU-rRNA from tricistronic rRNA transcript (SSU-rRNA, 5.8S rRNA, LSU-rRNA), erythrocyte maturation	structural constituent of ribosome, small ribosomal subunit rRNA binding, mRNA 5'-UTR binding
Hematopoietic precursor	3.83272e-22	0.350172	1	0.975	7.46421e-18	rps8a	0.316438	translation	structural constituent of ribosome
Hematopoietic precursor	8.51787e-40	0.349669	0.5	0.22	1.65886e-35	eif3ha	0.884157		isopeptidase activity, metallopeptidase activity, translation initiation factor activity, protein binding
Hematopoietic precursor	4.24772e-15	0.346689	0.982	0.923	8.27244e-11	rps3a	0.392795	translation	structural constituent of ribosome
Hematopoietic precursor	4.3098e-37	0.345653	0.631	0.318	8.39333e-33	cct5	0.83363	protein folding, skeletal muscle thin filament assembly	ATP binding, nucleotide binding, unfolded protein binding, ATPase activity
Hematopoietic precursor	1.15956e-24	0.343321	1	0.967	2.25823e-20	rpl32	0.333078	translation	structural constituent of ribosome
Hematopoietic precursor	1.91763e-41	0.342574	0.585	0.268	3.73459e-37	tcp1	0.864994	protein folding, Kupffer's vesicle development	ATP binding, nucleotide binding, unfolded protein binding, ATPase activity
Hematopoietic precursor	5.82276e-31	0.341192	0.357	0.151	1.13398e-26	prdx3	0.922134	cellular oxidant detoxification, cellular response to oxidative stress, cell redox homeostasis, oxidation-reduction process	oxidoreductase activity, peroxidase activity, antioxidant activity, peroxiredoxin activity, thioredoxin peroxidase activity
Hematopoietic precursor	2.57822e-29	0.34099	0.915	0.682	5.02108e-25	ran	0.635029	nucleocytoplasmic transport	GTPase activity, GTP binding
Hematopoietic precursor	1.72195e-18	0.339845	0.987	0.932	3.3535e-14	faua	0.376068	translation	structural constituent of ribosome, protein binding
Hematopoietic precursor	7.66539e-21	0.33926	0.967	0.857	1.49283e-16	rps3	0.491939	chordate embryonic development, apoptotic process, translation, erythrocyte differentiation, cell division, DNA repair, cellular response to DNA damage stimulus, regulation of translation, positive regulation of apoptotic signaling pathway	RNA binding, lyase activity, structural constituent of ribosome, class I DNA-(apurinic or apyrimidinic site) endonuclease activity
Hematopoietic precursor	9.12076e-85	0.338175	0.327	0.07	1.77627e-80	nop16	0.960658
Hematopoietic precursor	2.01845e-38	0.337134	0.482	0.21	3.93093e-34	pfdn4	0.898253	protein folding	unfolded protein binding
Hematopoietic precursor	1.28199e-22	0.331679	0.96	0.835	2.49667e-18	rps26	0.51404	translation	mRNA binding, structural constituent of ribosome
Hematopoietic precursor	3.15656e-36	0.329382	0.54	0.254	6.1474e-32	cct3	0.864537	protein folding, embryonic eye morphogenesis, negative regulation of retinal cell programmed cell death	ATP binding, nucleotide binding, unfolded protein binding, ATPase activity
Hematopoietic precursor	9.63267e-74	0.328651	0.211	0.036	1.87596e-69	rac2	0.979985	small GTPase mediated signal transduction, cortical cytoskeleton organization, establishment or maintenance of cell polarity, actin filament organization, motor neuron axon guidance, regulation of cell shape, Rac protein signal transduction, cell projection assembly, regulation of actin cytoskeleton organization, engulfment of apoptotic cell, regulation of neutrophil migration, neutrophil chemota…	GTPase activity, GTP binding, protein kinase binding
Hematopoietic precursor	0	0.327599	0.224	0.007	0	drl	0.994825
Hematopoietic precursor	4.09765e-13	0.327033	0.992	0.945	7.98018e-09	rpl14	0.35125	translation, ribosomal large subunit biogenesis	RNA binding, structural constituent of ribosome
Hematopoietic precursor	8.39216e-26	0.325693	0.613	0.349	1.63437e-21	nsa2	0.821372
Hematopoietic precursor	6.38033e-13	0.323094	0.992	0.923	1.24257e-08	rpl35	0.382032	translation	structural constituent of ribosome
Hematopoietic precursor	5.64259e-15	0.322913	0.995	0.943	1.09889e-10	rpl18	0.364993	translation	RNA binding, structural constituent of ribosome
Hematopoietic precursor	2.3378e-19	0.322825	0.935	0.789	4.55286e-15	rpl4	0.551792	translation	RNA binding, structural constituent of ribosome
Hematopoietic precursor	3.1114e-22	0.322802	1	0.934	6.05945e-18	rps4x	0.400017	translation	RNA binding, structural constituent of ribosome
Hematopoietic precursor	6.09823e-74	0.322163	0.334	0.08	1.18763e-69	trmt112	0.952368	tRNA methylation, rRNA (guanine-N7)-methylation, peptidyl-glutamine methylation	protein heterodimerization activity
Hematopoietic precursor	1.28747e-45	0.320808	0.397	0.143	2.50735e-41	si:ch211-217k17.7	0.922167
Hematopoietic precursor	1.1533e-48	0.317207	0.327	0.102	2.24606e-44	bcas2	0.946169	mRNA processing
Hematopoietic precursor	4.6989e-38	0.316946	0.432	0.178	9.15111e-34	eif3s6ip	0.898944		translation initiation factor activity, protein binding
Hematopoietic precursor	8.71372e-19	0.312535	0.912	0.768	1.697e-14	rps27.2	0.571801	translation, ribosomal small subunit assembly	metal ion binding, RNA binding, structural constituent of ribosome
Hematopoietic precursor	4.45375e-27	0.311406	0.492	0.257	8.67369e-23	prmt1	0.863647	convergent extension involved in gastrulation, methylation, histone H4-R3 methylation, peptidyl-arginine N-methylation, peptidyl-arginine methylation	transferase activity, methyltransferase activity, S-adenosylmethionine-dependent methyltransferase activity, arginine N-methyltransferase activity, protein-arginine N-methyltransferase activity
Hematopoietic precursor	1.51953e-19	0.306787	0.997	0.967	2.95929e-15	rpl9	0.343642	translation	structural constituent of ribosome, rRNA binding
Hematopoietic precursor	0	0.304458	0.206	0.009	0	drll.1	0.993877	regulation of transcription by RNA polymerase II	RNA polymerase II transcription regulatory region sequence-specific DNA binding, DNA-binding transcription factor activity, RNA polymerase II-specific
Hematopoietic precursor	1.23837e-17	0.302209	0.719	0.495	2.41173e-13	ncl	0.747886		nucleic acid binding
Hematopoietic precursor	1.19791e-22	0.301312	0.714	0.447	2.33293e-18	eif2s2	0.779463	translation, translational initiation, formation of translation preinitiation complex, formation of cytoplasmic translation initiation complex	mRNA binding, translation initiation factor activity, translation initiation factor binding
Hematopoietic precursor	3.94396e-35	0.300494	0.357	0.14	7.68086e-31	glrx5	0.925599		protein disulfide oxidoreductase activity
Hematopoietic precursor	2.77352e-45	0.298617	0.382	0.134	5.40143e-41	mrpl12	0.928189	translation, mitochondrial transcription	structural constituent of ribosome
Hematopoietic precursor	4.92804e-28	0.297868	0.683	0.388	9.59737e-24	eif3m	0.800757		translation initiation factor activity
Hematopoietic precursor	6.83916e-33	0.296862	0.46	0.208	1.33193e-28	pa2g4b	0.890899
Hematopoietic precursor	1.65485e-30	0.296726	0.505	0.246	3.22282e-26	snrpg	0.867895	mRNA splicing, via spliceosome, mRNA processing, RNA splicing, spliceosomal snRNP assembly	RNA binding
Hematopoietic precursor	3.72618e-11	0.29532	0.987	0.956	7.25673e-07	zgc:171772	0.332369
Hematopoietic precursor	3.05928e-84	0.290536	0.229	0.038	5.95794e-80	tal1	0.978807		protein dimerization activity
Hematopoietic precursor	2.0378e-43	0.285525	0.329	0.109	3.96861e-39	btf3l4	0.93943
Hematopoietic precursor	5.65466e-28	0.285242	0.55	0.286	1.10125e-23	nop53	0.850921	rRNA processing, ribosomal large subunit assembly, ribosome biogenesis	5S rRNA binding
Hematopoietic precursor	8.11338e-40	0.284095	0.379	0.141	1.58008e-35	nop2	0.928004	methylation, RNA processing, RNA methylation, ribosome biogenesis, maturation of LSU-rRNA, rRNA base methylation	transferase activity, RNA binding, methyltransferase activity, S-adenosylmethionine-dependent methyltransferase activity, rRNA (cytosine-C5-)-methyltransferase activity
Hematopoietic precursor	1.22029e-48	0.28126	0.329	0.101	2.37652e-44	prps1a	0.943667	nucleotide biosynthetic process, cellular biosynthetic process, ribonucleoside monophosphate biosynthetic process, nucleoside metabolic process, phosphorylation, purine nucleotide biosynthetic process, 5-phosphoribose 1-diphosphate biosynthetic process	ribose phosphate diphosphokinase activity, magnesium ion binding, transferase activity, metal ion binding, ATP binding, kinase activity
Hematopoietic precursor	6.81808e-11	0.281222	0.99	0.933	1.32782e-06	uba52	0.37166	protein ubiquitination, translation, modification-dependent protein catabolic process	structural constituent of ribosome, protein tag, ubiquitin protein ligase binding, protein binding
Hematopoietic precursor	2.42582e-36	0.280478	0.384	0.152	4.72429e-32	naa10	0.915409	N-terminal peptidyl-serine acetylation, N-terminal peptidyl-glutamic acid acetylation	transferase activity, N-acetyltransferase activity, peptide alpha-N-acetyltransferase activity, peptide-serine-N-acetyltransferase activity, peptide-glutamate-N-acetyltransferase activity
Hematopoietic precursor	5.52046e-20	0.279348	0.992	0.951	1.07511e-15	rps27.1	0.374219	translation, erythrocyte differentiation, ribosomal small subunit assembly	metal ion binding, RNA binding, structural constituent of ribosome
Hematopoietic precursor	1.27302e-22	0.278979	0.668	0.406	2.47921e-18	snrpf	0.794708	mRNA splicing, via spliceosome, spliceosomal snRNP assembly
Hematopoietic precursor	0	0.278833	0.196	0.006	0	grap2b	0.995958		protein binding
Hematopoietic precursor	4.91799e-14	0.272817	0.995	0.953	9.57779e-10	rpl28	0.356307	chordate embryonic development, translation	structural constituent of ribosome
Hematopoietic precursor	1.39931e-48	0.27268	0.276	0.077	2.72515e-44	zgc:56095	0.954508	iron ion transport, cellular iron ion homeostasis, intracellular sequestering of iron ion	metal ion binding, ferrous iron binding, ferric iron binding, ferroxidase activity
Hematopoietic precursor	7.99599e-23	0.272299	0.49	0.264	1.55722e-18	dkc1	0.862302	RNA modification, pseudouridine synthesis, RNA processing	pseudouridine synthase activity, RNA binding
Hematopoietic precursor	8.48955e-64	0.270795	0.178	0.03	1.65334e-59	hemgn	0.981373	erythrocyte differentiation
Hematopoietic precursor	2.5117e-19	0.269123	0.588	0.359	4.89154e-15	tma7	0.815357
Hematopoietic precursor	3.31921e-52	0.268851	0.266	0.069	6.46416e-48	pdcd4a	0.959319	negative regulation of transcription, DNA-templated
Hematopoietic precursor	1.6695e-27	0.265722	0.495	0.247	3.25136e-23	eif3g	0.876962		nucleic acid binding, translation initiation factor activity
Hematopoietic precursor	1.2945e-38	0.265053	0.304	0.102	2.52105e-34	cdkn2aipnl	0.948056		molecular_function
Hematopoietic precursor	1.10233e-32	0.264674	0.485	0.216	2.14679e-28	ldhba	0.883701	carboxylic acid metabolic process, oxidation-reduction process, carbohydrate metabolic process	L-lactate dehydrogenase activity, oxidoreductase activity, acting on the CH-OH group of donors, NAD or NADP as acceptor, oxidoreductase activity, catalytic activity
Hematopoietic precursor	1.80273e-10	0.263028	0.965	0.88	3.51081e-06	rps18	0.457088	translation	nucleic acid binding, RNA binding, structural constituent of ribosome
Hematopoietic precursor	4.02984e-35	0.260925	0.314	0.113	7.84812e-31	rbm28	0.936267		nucleic acid binding, RNA binding
Hematopoietic precursor	8.06743e-46	0.260839	0.307	0.093	1.57113e-41	mak16	0.948156
Hematopoietic precursor	2.03111e-63	0.259832	0.251	0.055	3.95558e-59	mybbp1a	0.967262	regulation of transcription, DNA-templated	transcription factor binding, DNA binding
Hematopoietic precursor	2.26261e-27	0.259308	0.389	0.177	4.40644e-23	lsm6	0.904763	mRNA splicing, via spliceosome, mRNA processing, RNA splicing, maturation of SSU-rRNA	RNA binding
Hematopoietic precursor	1.08438e-09	0.258212	0.955	0.862	2.11183e-05	rpl29	0.469967	translation, cytoplasmic translation	structural constituent of ribosome
Hematopoietic precursor	3.81234e-28	0.257383	0.528	0.262	7.42453e-24	cct6a	0.860884	protein folding	unfolded protein binding, ATP binding, nucleotide binding, ATPase activity
Hematopoietic precursor	4.11682e-22	0.255983	0.633	0.367	8.0175e-18	setb	0.803117	nucleosome assembly
Hematopoietic precursor	4.7521e-10	0.255605	0.995	0.96	9.25471e-06	rpl13a	0.35366	translation, negative regulation of translation	mRNA binding, structural constituent of ribosome
Hematopoietic precursor	1.19806e-36	0.255239	0.337	0.122	2.33322e-32	eif6	0.937815	mature ribosome assembly, translation, translational initiation	ribosome binding, translation initiation factor activity
Hematopoietic precursor	3.50747e-38	0.25506	0.309	0.105	6.8308e-34	bysl	0.94686	rRNA processing	snoRNA binding
Hematopoietic precursor	5.91597e-11	0.253119	0.219	0.113	1.15214e-06	h1-10	0.952374	nucleosome assembly	DNA binding
Hematopoietic precursor	5.40601e-29	0.252671	0.357	0.15	1.05282e-24	nutf2l	0.915193	protein import into nucleus, nucleocytoplasmic transport
Hematopoietic precursor	1.08429e-08	0.250762	0.997	0.981	0.000211166	rps19	0.27991	chordate embryonic development, erythrocyte development, translation, erythrocyte differentiation, ribosomal small subunit assembly, hemoglobin biosynthetic process, brain segmentation, regulation of innate immune response, regulation of erythrocyte differentiation, intrinsic apoptotic signaling pathway by p53 class mediator	RNA binding, structural constituent of ribosome

## Sheet: Mesenchymal fibroblasts
cluster	p_val	avg_log2FC	pct.1	pct.2	p_val_adj	gene	tau	GO_BP	GO_MF
Mesenchymal fibroblasts	0	3.30503	0.565	0.127	0	krt4	0.942143
Mesenchymal fibroblasts	0	2.77829	0.226	0.035	0	and2	0.97937	fin development, cartilage development
Mesenchymal fibroblasts	0	2.7417	0.376	0.074	0	cyt1	0.965923	cell migration involved in gastrulation	structural molecule activity
Mesenchymal fibroblasts	0	2.49485	0.193	0.025	0	CABZ01074130.1	0.98415	extracellular matrix organization	extracellular matrix structural constituent
Mesenchymal fibroblasts	4.88862e-38	2.44245	0.31	0.241	9.52058e-34	col1a1a	0.913497	extracellular matrix organization, skeletal system development, fin development, fin morphogenesis, fin regeneration, pectoral fin development, regulation of ossification, bone mineralization involved in bone maturation, bone remodeling	metal ion binding, extracellular matrix structural constituent, protein binding
Mesenchymal fibroblasts	0	2.14029	0.428	0.055	0	tmsb1	0.963736	actin filament organization, regulation of cell migration, sequestering of actin monomers	actin binding, actin monomer binding
Mesenchymal fibroblasts	0	2.07051	0.286	0.047	0	cyt1l	0.976354		structural molecule activity
Mesenchymal fibroblasts	5.23109e-117	1.90311	0.411	0.234	1.01876e-112	tfa	0.910566	response to bacterium, iron ion transport, hemoglobin biosynthetic process, antibacterial humoral response, ion transport, iron ion homeostasis	metal ion binding
Mesenchymal fibroblasts	0	1.84164	0.206	0.023	0	cldni	0.983668	cell adhesion, bicellular tight junction assembly	structural molecule activity
Mesenchymal fibroblasts	0	1.79453	0.188	0.015	0	and1	0.987123	fin development, cartilage development
Mesenchymal fibroblasts	0	1.73557	0.239	0.037	0	icn2	0.980737		metal ion binding, calcium ion binding, transition metal ion binding, calcium-dependent protein binding
Mesenchymal fibroblasts	6.51598e-232	1.7301	0.177	0.037	1.26899e-227	tcnbb	0.982822	cellular response to xenobiotic stimulus, cobalamin transport	cobalamin binding
Mesenchymal fibroblasts	0	1.7211	0.196	0.02	0	si:dkey-248g15.3	0.987019
Mesenchymal fibroblasts	2.62303e-136	1.70595	0.41	0.224	5.10835e-132	apoa1b	0.912369	cholesterol homeostasis, triglyceride homeostasis, lipid transport, lipoprotein metabolic process, cholesterol biosynthetic process, positive regulation of cholesterol esterification, cholesterol efflux, phospholipid efflux, very-low-density lipoprotein particle remodeling, high-density lipoprotein particle assembly, reverse cholesterol transport, positive regulation of lipid biosynthetic process	cholesterol binding, lipid binding, phospholipid binding, phosphatidylcholine-sterol O-acyltransferase activator activity
Mesenchymal fibroblasts	7.43772e-154	1.7005	0.605	0.387	1.4485e-149	apoa2	0.822013	chordate embryonic development, epiboly involved in gastrulation with mouth forming second, nuclear division
Mesenchymal fibroblasts	8.48125e-97	1.64413	0.421	0.265	1.65172e-92	pfn1	0.898758	actin cytoskeleton organization, convergent extension involved in gastrulation, regulation of actin filament polymerization, epiboly involved in gastrulation with mouth forming second, positive regulation of actin filament bundle assembly	actin binding
Mesenchymal fibroblasts	0	1.63691	0.112	0.01	0	and3	0.991833
Mesenchymal fibroblasts	0	1.63439	0.376	0.037	0	cfl1l	0.971239	actin filament depolymerization, cell motility, actin filament severing, actin filament fragmentation	actin binding, actin filament binding
Mesenchymal fibroblasts	0	1.62883	0.186	0.026	0	krtt1c19e	0.98545	biological_process	structural molecule activity
Mesenchymal fibroblasts	0	1.62398	0.462	0.041	0	epcam	0.968626	liver development, posterior lateral line neuromast primordium migration, cell-cell adhesion, epiboly involved in gastrulation with mouth forming second, morphogenesis of an epithelium
Mesenchymal fibroblasts	0	1.61561	0.23	0.028	0	krt91	0.983011	biological_process	structural molecule activity
Mesenchymal fibroblasts	0	1.41148	0.164	0.013	0	im:7150988	0.989739	cellular response to xenobiotic stimulus	molecular_function
Mesenchymal fibroblasts	0	1.31557	0.323	0.028	0	cldnb	0.980447	cell adhesion, neuromast development, bicellular tight junction assembly, regulation of sodium ion transport	structural molecule activity
Mesenchymal fibroblasts	0	1.27555	0.25	0.039	0	si:ch211-195b11.3	0.979349		serine-type endopeptidase inhibitor activity, protein binding
Mesenchymal fibroblasts	2.01662e-222	1.27245	0.2	0.048	3.92737e-218	rbp4	0.978243	liver development, response to retinoic acid, retinol transport	retinol transmembrane transporter activity, retinoid binding, retinol binding
Mesenchymal fibroblasts	0	1.27037	0.203	0.014	0	krt5	0.988365	fin regeneration
Mesenchymal fibroblasts	1.08579e-293	1.15409	0.164	0.025	2.11458e-289	cldnh	0.984731	cell adhesion, bicellular tight junction assembly	structural molecule activity
Mesenchymal fibroblasts	0	1.10484	0.277	0.017	0	spaca4l	0.984937	spermatid development, transmembrane receptor protein serine/threonine kinase signaling pathway	transmembrane receptor protein serine/threonine kinase activity
Mesenchymal fibroblasts	0	1.04571	0.5	0.155	0	aldob	0.92194	glycolytic process	fructose-bisphosphate aldolase activity, catalytic activity
Mesenchymal fibroblasts	0	1.01954	0.167	0.015	0	apoeb	0.988405	lipoprotein metabolic process, lipid transport	lipid binding
Mesenchymal fibroblasts	1.15686e-125	0.939746	0.332	0.163	2.25299e-121	bhmt	0.932225	methionine biosynthetic process	betaine-homocysteine S-methyltransferase activity, zinc ion binding
Mesenchymal fibroblasts	1.8217e-216	0.910291	0.407	0.171	3.54776e-212	cebpb	0.925184	regulation of transcription, DNA-templated, regulation of transcription by RNA polymerase II, response to bacterium, response to yeast, regulation of DNA methylation	DNA binding, DNA-binding transcription factor activity, RNA polymerase II cis-regulatory region sequence-specific DNA binding, DNA-binding transcription factor activity, RNA polymerase II-specific
Mesenchymal fibroblasts	2.77646e-182	0.859487	0.223	0.067	5.40715e-178	lgals2b	0.970076	sprouting angiogenesis, vasculature development	carbohydrate binding, laminin binding, galactoside binding
Mesenchymal fibroblasts	2.45721e-105	0.810364	0.176	0.064	4.78541e-101	zgc:193505	0.972321
Mesenchymal fibroblasts	0	0.805907	0.403	0.124	0	gstp1	0.946043	cellular response to xenobiotic stimulus, glutathione metabolic process	transferase activity, glutathione transferase activity, protein binding
Mesenchymal fibroblasts	5.63615e-226	0.792884	0.141	0.024	1.09764e-221	thy1	0.985998	regulation of cell migration, cell adhesion	integrin binding
Mesenchymal fibroblasts	6.34749e-91	0.789137	0.31	0.167	1.23617e-86	fabp10a	0.930433		lipid binding
Mesenchymal fibroblasts	2.03709e-137	0.738028	0.213	0.075	3.96723e-133	serpina1l	0.967943	negative regulation of endopeptidase activity	serine-type endopeptidase inhibitor activity
Mesenchymal fibroblasts	1.43008e-83	0.718866	0.533	0.387	2.78509e-79	selenow1	0.816469
Mesenchymal fibroblasts	0	0.69318	0.15	0.013	0	krt97	0.991126		structural molecule activity
Mesenchymal fibroblasts	3.16121e-08	0.686706	0.318	0.307	0.000615646	sparc	0.867539	anatomical structure development, erythrocyte differentiation, cartilage development, semicircular canal morphogenesis, otic vesicle formation, pharyngeal system development, otolith morphogenesis	protein binding, calcium ion binding, collagen binding, extracellular matrix binding
Mesenchymal fibroblasts	1.81946e-148	0.668444	0.2	0.064	3.54339e-144	fgg	0.972725	cell-matrix adhesion, platelet activation, blood coagulation, protein polymerization, blood coagulation, fibrin clot formation, hemostasis, platelet aggregation	metal ion binding, signaling receptor binding
Mesenchymal fibroblasts	1.06982e-96	0.668062	0.197	0.08	2.08348e-92	fgb	0.968441	cell adhesion, cell-matrix adhesion, platelet activation, blood coagulation, protein polymerization, blood coagulation, fibrin clot formation, hemostasis, platelet aggregation	signaling receptor binding
Mesenchymal fibroblasts	0	0.658111	0.146	0.008	0	cldne	0.992566	cell adhesion, epiboly involved in gastrulation with mouth forming second, bicellular tight junction assembly	structural molecule activity
Mesenchymal fibroblasts	1.51475e-77	0.651096	0.415	0.26	2.94997e-73	phlda2	0.883602	positive regulation of apoptotic process	phosphatidylinositol phosphate binding
Mesenchymal fibroblasts	0	0.629208	0.189	0.01	0	zgc:92380	0.989347	biological_process	structural molecule activity
Mesenchymal fibroblasts	0	0.628143	0.289	0.022	0	cdh1	0.981973	cell adhesion, homophilic cell adhesion via plasma membrane adhesion molecules, cell-cell adhesion, cell migration involved in gastrulation, germ cell migration, neuron migration, gastrulation with mouth forming second, neural tube formation, cell-cell adhesion involved in mesendodermal cell migration, ectoderm development, adherens junction maintenance, epiboly involved in gastrulation with mout…	metal ion binding, calcium ion binding, cadherin binding, G-protein alpha-subunit binding
Mesenchymal fibroblasts	0	0.604912	0.328	0.056	0	cd9b	0.96408	posterior lateral line development, single fertilization
Mesenchymal fibroblasts	0	0.593235	0.288	0.064	0	txn	0.966329	glycerol ether metabolic process, cell redox homeostasis	protein disulfide oxidoreductase activity
Mesenchymal fibroblasts	2.3663e-52	0.57462	0.242	0.14	4.60837e-48	cotl1	0.936219	regulation of actin filament polymerization	actin filament binding, actin binding
Mesenchymal fibroblasts	3.26911e-300	0.571055	0.101	0.008	6.36658e-296	frem2a	0.993192	fin development, fin morphogenesis, cell communication
Mesenchymal fibroblasts	0	0.558357	0.163	0.01	0	myh9a	0.990005	glomerular filtration, glomerular visceral epithelial cell development, glomerulus development, glomerular capillary formation, glomerular basement membrane development	actin binding, ATP binding, nucleotide binding, actin filament binding, motor activity, protein binding
Mesenchymal fibroblasts	9.15747e-95	0.554267	0.233	0.103	1.78342e-90	hamp	0.95836	cellular iron ion homeostasis
Mesenchymal fibroblasts	6.08704e-142	0.546895	0.176	0.053	1.18545e-137	serpina1	0.976072	negative regulation of endopeptidase activity	serine-type endopeptidase inhibitor activity
Mesenchymal fibroblasts	2.59469e-132	0.544886	0.178	0.056	5.05316e-128	zgc:123103	0.976041
Mesenchymal fibroblasts	0	0.533782	0.283	0.024	0	f11r.1	0.981808	cell adhesion, hematopoietic or lymphoid organ development, posterior lateral line development, intestinal absorption, establishment of endothelial intestinal barrier, regulation of membrane permeability, regulation of hematopoietic stem cell differentiation	protein heterodimerization activity
Mesenchymal fibroblasts	0	0.528935	0.111	0.008	0	aep1	0.993405
Mesenchymal fibroblasts	4.58826e-149	0.514152	0.172	0.048	8.93563e-145	c3a.1	0.978402	chordate embryonic development, negative regulation of endopeptidase activity, complement activation	endopeptidase inhibitor activity, protein binding
Mesenchymal fibroblasts	0	0.511644	0.292	0.056	0	si:dkey-16p21.8	0.966328		copper ion binding, copper chaperone activity
Mesenchymal fibroblasts	0	0.500322	0.125	0.004	0	egfl6	0.993749	notochord development, regulation of Notch signaling pathway, positive regulation of sprouting angiogenesis, cell adhesion, positive regulation of cell-substrate adhesion	calcium ion binding, integrin binding
Mesenchymal fibroblasts	1.51322e-127	0.484718	0.181	0.059	2.94699e-123	uox	0.971821	purine nucleobase metabolic process, urate catabolic process	oxidoreductase activity, urate oxidase activity
Mesenchymal fibroblasts	8.42658e-56	0.484312	0.352	0.226	1.64108e-51	ubb	0.901619	protein ubiquitination, modification-dependent protein catabolic process	protein binding, protein tag, ubiquitin protein ligase binding
Mesenchymal fibroblasts	6.48416e-47	0.473187	0.219	0.124	1.26279e-42	nfkbiaa	0.944604	response to virus, regulation of hematopoietic progenitor cell differentiation, negative regulation of hematopoietic progenitor cell differentiation	protein binding
Mesenchymal fibroblasts	1.25083e-103	0.468133	0.222	0.093	2.436e-99	rbp2b	0.956024		lipid binding
Mesenchymal fibroblasts	4.1841e-51	0.456224	0.228	0.127	8.14853e-47	zgc:158343	0.943562	negative regulation of apoptotic process	molecular_function
Mesenchymal fibroblasts	2.41794e-257	0.44507	0.134	0.019	4.70894e-253	tm4sf4	0.989346	endocrine pancreas development, pancreatic epsilon cell differentiation, negative regulation of type B pancreatic cell development, negative regulation of pancreatic A cell differentiation	molecular_function
Mesenchymal fibroblasts	1.0864e-133	0.443147	0.149	0.04	2.11577e-129	si:ch211-153b23.5	0.979205	autophagy
Mesenchymal fibroblasts	2.60925e-34	0.438951	0.115	0.056	5.08151e-30	postnb	0.972312	cell adhesion, muscle attachment, extracellular matrix organization	cell adhesion molecule binding, protein binding
Mesenchymal fibroblasts	0	0.438798	0.148	0.005	0	aqp3a	0.993263	transmembrane transport, water transport, glycerol transport, urea transmembrane transport, late stripe melanocyte differentiation, arsenite transport	channel activity, water transmembrane transporter activity, urea transmembrane transporter activity, arsenite transmembrane transporter activity, glycerol transmembrane transporter activity
Mesenchymal fibroblasts	0	0.428917	0.104	0.006	0	agr1	0.994208	fin regeneration, negative regulation of cell death
Mesenchymal fibroblasts	4.37977e-183	0.425562	0.162	0.037	8.52961e-179	apoa4b.1	0.982137	lipid transport, lipoprotein metabolic process	lipid binding
Mesenchymal fibroblasts	5.92968e-51	0.41663	0.176	0.088	1.15481e-46	bcam	0.959721
Mesenchymal fibroblasts	1.35134e-256	0.41525	0.174	0.032	2.63174e-252	fabp2	0.981059	response to lipid	lipid binding, fatty acid binding
Mesenchymal fibroblasts	4.29426e-144	0.411679	0.17	0.048	8.36307e-140	col18a1a	0.97224	extracellular matrix organization, neural crest cell migration	protein binding, extracellular matrix structural constituent
Mesenchymal fibroblasts	0	0.410864	0.137	0.008	0	si:ch1073-190k2.1	0.992427
Mesenchymal fibroblasts	0	0.399157	0.104	0.006	0	zgc:153665	0.994647	myelination	structural constituent of myelin sheath
Mesenchymal fibroblasts	6.29106e-37	0.392107	0.24	0.153	1.22518e-32	pleca	0.930009	intermediate filament cytoskeleton organization, hemidesmosome assembly, wound healing, locomotory behavior, skeletal muscle tissue development	protein binding, actin binding, structural molecule activity, structural constituent of muscle, structural constituent of cytoskeleton, ankyrin binding
Mesenchymal fibroblasts	0	0.383424	0.146	0.018	0	krt92	0.987003	biological_process	structural molecule activity
Mesenchymal fibroblasts	0	0.381305	0.159	0.019	0	ppl	0.987782	intermediate filament cytoskeleton organization	protein binding
Mesenchymal fibroblasts	3.91611e-151	0.379118	0.137	0.032	7.62662e-147	fga	0.984161	protein polymerization, blood coagulation, platelet activation	signaling receptor binding
Mesenchymal fibroblasts	3.12506e-127	0.379039	0.143	0.039	6.08605e-123	ambp	0.980903	negative regulation of endopeptidase activity, protein-chromophore linkage	serine-type endopeptidase inhibitor activity
Mesenchymal fibroblasts	1.16698e-48	0.378911	0.295	0.183	2.27269e-44	zgc:162730	0.922291		metal ion binding
Mesenchymal fibroblasts	5.67845e-96	0.378404	0.17	0.063	1.10588e-91	lima1a	0.969203	actin filament bundle assembly, negative regulation of actin filament depolymerization	actin filament binding
Mesenchymal fibroblasts	1.59509e-190	0.378281	0.192	0.049	3.10644e-186	gsta.1	0.973243	glutathione metabolic process	glutathione transferase activity, protein binding
Mesenchymal fibroblasts	8.41478e-93	0.368017	0.129	0.04	1.63878e-88	zgc:174904	0.980641	biological_process
Mesenchymal fibroblasts	0	0.366783	0.122	0.007	0	stard14	0.993455		lipid binding
Mesenchymal fibroblasts	1.72284e-196	0.361635	0.181	0.043	3.35523e-192	grhprb	0.975434	oxidation-reduction process	oxidoreductase activity, NAD binding, oxidoreductase activity, acting on the CH-OH group of donors, NAD or NADP as acceptor, glycerate dehydrogenase activity, hydroxypyruvate reductase activity, glyoxylate reductase (NADP) activity
Mesenchymal fibroblasts	5.49808e-73	0.359288	0.225	0.109	1.07075e-68	gamt	0.951518		guanidinoacetate N-methyltransferase activity
Mesenchymal fibroblasts	5.07119e-141	0.352843	0.117	0.025	9.87614e-137	cfhl4	0.987034
Mesenchymal fibroblasts	0	0.349643	0.108	0.008	0	ogna	0.992873		protein binding
Mesenchymal fibroblasts	0	0.347462	0.153	0.016	0	tnks1bp1	0.987822	biological_process	molecular_function
Mesenchymal fibroblasts	0	0.347271	0.155	0.012	0	elf3	0.990265	regulation of transcription, DNA-templated, regulation of transcription by RNA polymerase II, cell differentiation, inflammatory response, transcription by RNA polymerase II, epithelial cell differentiation	DNA binding, DNA-binding transcription factor activity, DNA-binding transcription factor activity, RNA polymerase II-specific, sequence-specific DNA binding
Mesenchymal fibroblasts	0	0.343984	0.168	0.007	0	s100v1	0.990984		calcium ion binding, calcium-dependent protein binding
Mesenchymal fibroblasts	6.10127e-40	0.343646	0.257	0.159	1.18822e-35	igfbp1a	0.931062	response to hypoxia, regeneration, negative regulation of cell population proliferation, regulation of insulin-like growth factor receptor signaling pathway	insulin-like growth factor binding, insulin-like growth factor I binding, insulin-like growth factor II binding, growth factor binding
Mesenchymal fibroblasts	4.50058e-09	0.342264	0.138	0.102	8.76488e-05	cxcl18b	0.959063	inflammatory response, immune response, neutrophil chemotaxis, antimicrobial humoral immune response mediated by antimicrobial peptide, chemokine-mediated signaling pathway, cellular response to lipopolysaccharide, granulocyte chemotaxis	cytokine activity, chemokine activity, CXCR chemokine receptor binding, granulocyte colony-stimulating factor binding
Mesenchymal fibroblasts	1.76985e-189	0.341704	0.146	0.03	3.44679e-185	pnp5a	0.984419	nucleobase-containing compound metabolic process, nucleoside metabolic process	transferase activity, catalytic activity, transferase activity, transferring glycosyl groups, purine-nucleoside phosphorylase activity, guanosine phosphorylase activity
Mesenchymal fibroblasts	1.4241e-160	0.341416	0.105	0.018	2.77343e-156	si:ch211-137i24.10	0.989022
Mesenchymal fibroblasts	4.47872e-120	0.341404	0.148	0.044	8.7223e-116	afp4.1	0.977739
Mesenchymal fibroblasts	0	0.339432	0.153	0.005	0	zgc:153284	0.992692
Mesenchymal fibroblasts	4.46463e-110	0.338063	0.134	0.039	8.69487e-106	apoc1	0.984722	lipoprotein metabolic process
Mesenchymal fibroblasts	0	0.336607	0.105	0.004	0	mid1ip1a	0.995266
Mesenchymal fibroblasts	8.7665e-291	0.334338	0.214	0.043	1.70728e-286	gstt1a	0.97102	glutathione metabolic process	glutathione transferase activity, protein binding
Mesenchymal fibroblasts	1.05917e-120	0.328007	0.145	0.041	2.06272e-116	tcima	0.9788	negative regulation of Notch signaling pathway, endothelial cell activation involved in immune response	Notch binding
Mesenchymal fibroblasts	1.52804e-51	0.327373	0.457	0.33	2.97585e-47	prdx2	0.837487	removal of superoxide radicals, cell redox homeostasis, leukocyte activation, oxidation-reduction process	oxidoreductase activity, peroxidase activity, antioxidant activity, peroxiredoxin activity
Mesenchymal fibroblasts	3.42872e-114	0.32582	0.119	0.031	6.67743e-110	si:ch211-270n8.1	0.984709
Mesenchymal fibroblasts	4.51458e-132	0.319492	0.102	0.021	8.79214e-128	cfb	0.9895	proteolysis, immune system process, innate immune response, response to bacterium, complement activation	hydrolase activity, serine-type endopeptidase activity, peptidase activity
Mesenchymal fibroblasts	5.98274e-32	0.315707	0.43	0.342	1.16514e-27	hspe1	0.822177	protein folding, chaperone cofactor-dependent protein refolding	ATP binding, unfolded protein binding, chaperone binding, ATPase activity, metal ion binding
Mesenchymal fibroblasts	1.60722e-47	0.310051	0.283	0.174	3.13005e-43	tob1b	0.922609	regulation of gene expression, negative regulation of cell population proliferation, negative regulation of transcription, DNA-templated	transcription corepressor activity
Mesenchymal fibroblasts	0	0.307583	0.154	0.007	0	spint2	0.991602	negative regulation of endopeptidase activity	serine-type endopeptidase inhibitor activity
Mesenchymal fibroblasts	6.78463e-91	0.306696	0.127	0.04	1.32131e-86	apom	0.980504
Mesenchymal fibroblasts	0	0.303779	0.12	0.005	0	si:dkey-87o1.2	0.993261
Mesenchymal fibroblasts	1.71772e-199	0.303385	0.207	0.053	3.34526e-195	dnase1l4.1	0.969982	DNA catabolic process, endonucleolytic, DNA catabolic process	DNA binding, endonuclease activity, deoxyribonuclease I activity, deoxyribonuclease activity
Mesenchymal fibroblasts	8.44062e-27	0.303294	0.122	0.066	1.64381e-22	fn1b	0.972415		protein binding
Mesenchymal fibroblasts	2.9782e-92	0.29871	0.18	0.07	5.80005e-88	s100v2	0.965869		calcium ion binding, calcium-dependent protein binding
Mesenchymal fibroblasts	0	0.287656	0.171	0.006	0	spint1a	0.990115	negative regulation of endopeptidase activity, epidermis development, collagen fibril organization, neutrophil chemotaxis, epithelium development, cell population proliferation, morphogenesis of an epithelium, regulation of peptidase activity	serine-type endopeptidase inhibitor activity, protein binding, peptidase inhibitor activity
Mesenchymal fibroblasts	3.56912e-25	0.28756	0.336	0.251	6.95086e-21	UBB	0.892632		protein binding
Mesenchymal fibroblasts	0	0.285712	0.144	0.006	0	cldn7b	0.991949		structural molecule activity
Mesenchymal fibroblasts	1.81829e-143	0.284826	0.155	0.041	3.54112e-139	ttc36	0.975776		protein binding
Mesenchymal fibroblasts	2.77081e-165	0.283894	0.135	0.029	5.39615e-161	apoc2	0.983834	lipid metabolic process, lipid transport, definitive hemopoiesis, lipoprotein catabolic process	enzyme activator activity
Mesenchymal fibroblasts	1.59061e-101	0.279373	0.18	0.066	3.09772e-97	sqstm1	0.96726	locomotory behavior, axonogenesis, defense response to bacterium, endosome organization, regulation of autophagy, mitophagy, aggrephagy	metal ion binding, zinc ion binding, protein kinase C binding, K63-linked polyubiquitin modification-dependent protein binding, protein binding
Mesenchymal fibroblasts	0	0.275961	0.112	0.01	0	zgc:153911	0.992985	regulation of cytokine production, T cell receptor signaling pathway	signaling receptor binding
Mesenchymal fibroblasts	1.04779e-161	0.275179	0.107	0.019	2.04057e-157	cldn15la	0.989162		structural molecule activity
Mesenchymal fibroblasts	3.76123e-94	0.272898	0.127	0.039	7.32499e-90	ndrg1a	0.982596	signal transduction, regulation of cell population proliferation, peripheral nervous system myelin maintenance, mast cell activation
Mesenchymal fibroblasts	8.90745e-105	0.272097	0.166	0.057	1.73473e-100	scp2a	0.970928	lipid transport, positive regulation of intracellular cholesterol transport	transferase activity, transferase activity, transferring acyl groups, transferase activity, transferring acyl groups other than amino-acyl groups, lipid binding, propanoyl-CoA C-acyltransferase activity, propionyl-CoA C2-trimethyltridecanoyltransferase activity, acetyl-CoA C-acyltransferase activity, acetyl-CoA C-myristoyltransferase activity
Mesenchymal fibroblasts	4.65793e-160	0.270101	0.108	0.019	9.07132e-156	serpinc1	0.989428	negative regulation of endopeptidase activity, cellular response to estrogen stimulus, blood coagulation, hemostasis, regulation of blood coagulation, regulation of blood coagulation, intrinsic pathway	serine-type endopeptidase inhibitor activity, heparin binding
Mesenchymal fibroblasts	3.4058e-06	0.266223	0.723	0.717	0.0663279	fthl27	0.693685	iron ion transport, cellular iron ion homeostasis, intracellular sequestering of iron ion	metal ion binding, ferrous iron binding, ferric iron binding
Mesenchymal fibroblasts	1.18475e-134	0.264671	0.103	0.021	2.3073e-130	zgc:112265	0.988779	biological_process	molecular_function
Mesenchymal fibroblasts	7.4134e-20	0.264247	0.329	0.255	1.44376e-15	atf3	0.893384	regulation of transcription, DNA-templated, regulation of transcription by RNA polymerase II, response to virus	DNA binding, DNA-binding transcription factor activity, RNA polymerase II cis-regulatory region sequence-specific DNA binding, DNA-binding transcription factor activity, RNA polymerase II-specific
Mesenchymal fibroblasts	2.86834e-140	0.263728	0.103	0.02	5.58609e-136	f2	0.988932	blood coagulation, proteolysis, acute-phase response, positive regulation of blood coagulation, platelet activation	serine-type endopeptidase activity, calcium ion binding, hydrolase activity, peptidase activity, serine-type peptidase activity
Mesenchymal fibroblasts	3.0255e-43	0.2622	0.191	0.104	5.89216e-39	gadd45bb	0.954715	regulation of cell cycle, somitogenesis, activation of MAPKKK activity
Mesenchymal fibroblasts	2.84625e-160	0.259847	0.162	0.041	5.54307e-156	pklr	0.978636	phosphorylation, liver development, glycolytic process, cellular response to insulin stimulus	transferase activity, catalytic activity, metal ion binding, ATP binding, nucleotide binding, kinase activity, magnesium ion binding, pyruvate kinase activity, potassium ion binding
Mesenchymal fibroblasts	0	0.256039	0.136	0.012	0	ezra	0.989068		actin binding, cytoskeletal protein binding
Mesenchymal fibroblasts	6.62678e-175	0.25465	0.101	0.016	1.29057e-170	zgc:101744	0.990927

[truncated: 8 more sheets: Cardiac peripheral nerves, Neuropeptide secreting neurons, Leukocytes, Resident fibroblasts, Endothelial precursors, Proliferating cells, Endothelial cells, Unclassified]
