# Supplementary material for: scRNA-seq reveals the diversity of the developing cardiac cell lineage and molecular players in heart rhythm regulation
Source: iScience. 2024 May 22;27(6):110083. doi: 10.1016/j.isci.2024.110083 (PMC11170199; doi:10.1016/j.isci.2024.110083)
Supplement: Table S11. List of genes encoding transcription factors, ion channels, and cell adhesion molecules in myocardial subclusters, related to Figure 3 and S3 [file mmc12.xlsx]

## Sheet: Sheet1
p_val	avg_log2FC	pct.1	pct.2	p_val_adj	cluster	gene	description	related_to
8.52307e-98	1.29049	0.905	0.494	1.11482e-93	Atrial CMs I	fhl2a	animal organ development, DNA-templated transcriptionmetal ion binding, transcription coregulator activityBinding to a metal ion., A transcription regulator activity that modulates the transcription of specific gene sets via binding to a DNA-bound DNA-binding transcription factor, either on its own or as part of a complex. Coregulators often act by altering chromatin structure and modifications. …	TFs
7.4539e-24	0.62998	0.908	0.816	9.7497e-20	Atrial CMs I	hmga1a	regulation of DNA-templated transcription, regulation of RNA splicing, DNA-templated transcriptionDNA binding, transcription coregulator activityAny molecular function by which a gene product interacts selectively and non-covalently with DNA (deoxyribonucleic acid)., A transcription regulator activity that modulates the transcription of specific gene sets via binding to a DNA-bound DNA-binding tr…	TFs
4.73233e-11	0.419051	0.678	0.524	6.18989e-07	Atrial CMs I	jun	regulation of DNA-templated transcription, regulation of transcription by RNA polymerase II, response to cadmium ion, regulation of cell cycle, hematopoietic progenitor cell differentiation, regulation of cell population proliferation, brain development, canonical Wnt signaling pathway, response to methylmercuryDNA binding, DNA-binding transcription factor activity, RNA polymerase II cis-regulato…	TFs
1.42999e-13	0.382724	0.284	0.136	1.87043e-09	Atrial CMs I	nfkbiaa	response to virus, cellular response to tumor necrosis factor, regulation of hematopoietic progenitor cell differentiation, negative regulation of hematopoietic progenitor cell differentiation, cytoplasmic sequestering of NF-kappaBNF-kappaB binding, protein bindingBinding to NF-kappaB, a transcription factor for eukaryotic RNA polymerase II promoters., Binding to a protein.	TFs
4.37956e-58	0.369054	0.358	0.075	5.72847e-54	Atrial CMs I	nr2f1a	regulation of DNA-templated transcriptionsequence-specific DNA binding, DNA-binding transcription factor activity, zinc ion bindingBinding to DNA of a specific nucleotide composition, e.g. GC-rich DNA binding, or with a specific sequence motif or type of DNA e.g. promotor binding or rDNA binding., A transcription regulator activity that modulates transcription of gene sets via selective and non-c…	TFs
1.27978e-07	0.317677	0.411	0.278	0.00167395	Atrial CMs I	atf3	regulation of transcription by RNA polymerase II, regulation of DNA-templated transcriptionDNA-binding transcription factor activity, DNA bindingA transcription regulator activity that modulates transcription of gene sets via selective and non-covalent binding to a specific double-stranded genomic DNA sequence (sometimes referred to as a motif) within a cis-regulatory region. Regulatory regions i…	TFs
2.28789e-26	0.309161	0.311	0.107	2.99256e-22	Atrial CMs I	tbx2b	positive regulation of DNA-templated transcription, regulation of DNA-templated transcriptionRNA polymerase II cis-regulatory region sequence-specific DNA binding, DNA-binding transcription factor activityBinding to a specific upstream regulatory DNA sequence (transcription factor recognition sequence or binding site) located in cis relative to the transcription start site (i.e., on the same stra…	TFs
6.93163e-41	0.895686	0.871	0.511	9.06658e-37	Atrial CMs II	fhl2a	animal organ development, DNA-templated transcriptionmetal ion binding, transcription coregulator activityBinding to a metal ion., A transcription regulator activity that modulates the transcription of specific gene sets via binding to a DNA-bound DNA-binding transcription factor, either on its own or as part of a complex. Coregulators often act by altering chromatin structure and modifications. …	TFs
8.2548e-63	0.494314	0.431	0.08	1.07973e-58	Atrial CMs II	nr2f1a	regulation of DNA-templated transcriptionsequence-specific DNA binding, DNA-binding transcription factor activity, zinc ion bindingBinding to DNA of a specific nucleotide composition, e.g. GC-rich DNA binding, or with a specific sequence motif or type of DNA e.g. promotor binding or rDNA binding., A transcription regulator activity that modulates transcription of gene sets via selective and non-c…	TFs
2.22063e-09	0.332472	0.582	0.395	2.90458e-05	Atrial CMs II	atf4b	regulation of DNA-templated transcription, positive regulation of transcription by RNA polymerase II, regulation of transcription by RNA polymerase IIDNA-binding transcription factor activity, RNA polymerase II transcription regulatory region sequence-specific DNA binding, DNA-binding transcription activator activity, RNA polymerase II-specificA transcription regulator activity that modulates tra…	TFs
2.75696e-22	0.307489	0.356	0.124	3.60611e-18	Atrial CMs II	mef2ca	positive regulation of transcription by RNA polymerase II, heart development, cell differentiation, cardiac muscle cell development, cartilage morphogenesis, heart formation, DNA-templated transcription, bone morphogenesis, cardiac muscle cell differentiation, positive regulation of DNA-templated transcription, regulation of DNA-templated transcription, skeletal muscle myosin thick filament assem…	TFs
6.7634e-16	0.265731	0.302	0.115	8.84652e-12	Atrial CMs II	tbx2b	positive regulation of DNA-templated transcription, regulation of DNA-templated transcriptionRNA polymerase II cis-regulatory region sequence-specific DNA binding, DNA-binding transcription factor activityBinding to a specific upstream regulatory DNA sequence (transcription factor recognition sequence or binding site) located in cis relative to the transcription start site (i.e., on the same stra…	TFs
5.55156e-13	0.262053	0.302	0.129	7.26145e-09	Atrial CMs II	sox11b	NADNA-binding transcription factor activity, RNA polymerase II-specificA DNA-binding transcription factor activity that modulates the transcription of specific gene sets transcribed by RNA polymerase II.	TFs
6.62162e-16	0.252533	0.307	0.118	8.66108e-12	Atrial CMs II	pbx4	regulation of DNA-templated transcription, regulation of transcription by RNA polymerase II, heart development, skeletal muscle fiber development, animal organ morphogenesis, heart morphogenesis, pancreas development, neural crest cell migration, embryonic cranial skeleton morphogenesis, neuron development, brain development, bulbus arteriosus development, axon guidance, midbrain development, emb…	TFs
3.48053e-37	0.516788	0.456	0.111	4.55253e-33	Atrioventricular CMs	tbx2b	positive regulation of DNA-templated transcription, regulation of DNA-templated transcriptionRNA polymerase II cis-regulatory region sequence-specific DNA binding, DNA-binding transcription factor activityBinding to a specific upstream regulatory DNA sequence (transcription factor recognition sequence or binding site) located in cis relative to the transcription start site (i.e., on the same stra…	TFs
3.06004e-26	0.389922	0.386	0.107	4.00254e-22	Atrioventricular CMs	irx1a	regulation of DNA-templated transcriptionDNA-binding transcription factor activity, RNA polymerase II-specific, DNA bindingA DNA-binding transcription factor activity that modulates the transcription of specific gene sets transcribed by RNA polymerase II., Any molecular function by which a gene product interacts selectively and non-covalently with DNA (deoxyribonucleic acid).	TFs
1.13495e-06	0.250877	0.734	0.53	0.0148451	Atrioventricular CMs	jun	regulation of DNA-templated transcription, regulation of transcription by RNA polymerase II, response to cadmium ion, regulation of cell cycle, hematopoietic progenitor cell differentiation, regulation of cell population proliferation, brain development, canonical Wnt signaling pathway, response to methylmercuryDNA binding, DNA-binding transcription factor activity, RNA polymerase II cis-regulato…	TFs
2.74583e-11	0.250733	0.278	0.105	3.59155e-07	Atrioventricular CMs	tbx2a	regulation of DNA-templated transcription, regulation of transcription by RNA polymerase II, pronephros development, positive regulation of DNA-templated transcription, embryonic heart tube development, cardiac chamber development, pharyngeal system development, cell fate specification, proximal convoluted tubule development, late distal convoluted tubule development, animal organ development, an…	TFs
6.37351e-52	1.01686	0.78	0.247	8.33655e-48	Sinoatrial CMs	mef2aa	positive regulation of transcription by RNA polymerase II, heart development, cell differentiation, myofibril assembly, somitogenesis, positive regulation of gene expression, positive regulation of DNA-templated transcription, DNA-templated transcription, regulation of DNA-templated transcriptionRNA polymerase II transcription regulatory region sequence-specific DNA binding, protein dimerization …	TFs
1.33647e-23	0.860274	0.858	0.542	1.7481e-19	Sinoatrial CMs	xbp1	regulation of DNA-templated transcriptionDNA-binding transcription factor activityA transcription regulator activity that modulates transcription of gene sets via selective and non-covalent binding to a specific double-stranded genomic DNA sequence (sometimes referred to as a motif) within a cis-regulatory region. Regulatory regions include promoters (proximal and distal) and enhancers. Genes are…	TFs
2.69926e-13	0.70247	0.945	0.821	3.53063e-09	Sinoatrial CMs	hmga1a	regulation of DNA-templated transcription, regulation of RNA splicing, DNA-templated transcriptionDNA binding, transcription coregulator activityAny molecular function by which a gene product interacts selectively and non-covalently with DNA (deoxyribonucleic acid)., A transcription regulator activity that modulates the transcription of specific gene sets via binding to a DNA-bound DNA-binding tr…	TFs
8.84117e-09	0.614744	0.402	0.215	0.000115643	Sinoatrial CMs	cebpd	DNA-templated transcription, regulation of DNA-templated transcriptionDNA-binding transcription factor activityA transcription regulator activity that modulates transcription of gene sets via selective and non-covalent binding to a specific double-stranded genomic DNA sequence (sometimes referred to as a motif) within a cis-regulatory region. Regulatory regions include promoters (proximal and dis…	TFs
2.0236e-23	0.572399	0.441	0.14	2.64687e-19	Sinoatrial CMs	gata5	positive regulation of DNA-templated transcription, regulation of transcription by RNA polymerase II, regulation of DNA-templated transcriptionDNA-binding transcription factor activity, RNA polymerase II-specific, sequence-specific DNA binding, DNA-binding transcription factor activity, zinc ion binding, DNA bindingA DNA-binding transcription factor activity that modulates the transcription of sp…	TFs
6.72958e-14	0.490553	0.449	0.191	8.80229e-10	Sinoatrial CMs	cebpb	DNA-templated transcription, regulation of DNA-templated transcriptionDNA-binding transcription factor activityA transcription regulator activity that modulates transcription of gene sets via selective and non-covalent binding to a specific double-stranded genomic DNA sequence (sometimes referred to as a motif) within a cis-regulatory region. Regulatory regions include promoters (proximal and dis…	TFs
3.52787e-38	0.474902	0.457	0.095	4.61445e-34	Sinoatrial CMs	irf9	regulation of DNA-templated transcriptiontranscription cis-regulatory region binding, DNA-binding transcription factor activity, protein bindingBinding to a specific sequence of DNA that is part of a regulatory region that controls transcription of that section of the DNA. The transcribed region might be described as a gene, cistron, or operon., A transcription regulator activity that modulates t…	TFs
2.68539e-06	0.473874	0.724	0.533	0.0351249	Sinoatrial CMs	jun	regulation of DNA-templated transcription, regulation of transcription by RNA polymerase II, response to cadmium ion, regulation of cell cycle, hematopoietic progenitor cell differentiation, regulation of cell population proliferation, brain development, canonical Wnt signaling pathway, response to methylmercuryDNA binding, DNA-binding transcription factor activity, RNA polymerase II cis-regulato…	TFs
1.80729e-128	0.465935	0.346	0.011	2.36394e-124	Sinoatrial CMs	shox2	regulation of DNA-templated transcriptionDNA-binding transcription factor activity, RNA polymerase II-specific, DNA bindingA DNA-binding transcription factor activity that modulates the transcription of specific gene sets transcribed by RNA polymerase II., Any molecular function by which a gene product interacts selectively and non-covalently with DNA (deoxyribonucleic acid).	TFs
3.31627e-20	0.445305	0.362	0.104	4.33769e-16	Sinoatrial CMs	tbx2a	regulation of DNA-templated transcription, regulation of transcription by RNA polymerase II, pronephros development, positive regulation of DNA-templated transcription, embryonic heart tube development, cardiac chamber development, pharyngeal system development, cell fate specification, proximal convoluted tubule development, late distal convoluted tubule development, animal organ development, an…	TFs
7.93358e-28	0.422053	0.394	0.092	1.03771e-23	Sinoatrial CMs	nr2f1a	regulation of DNA-templated transcriptionsequence-specific DNA binding, DNA-binding transcription factor activity, zinc ion bindingBinding to DNA of a specific nucleotide composition, e.g. GC-rich DNA binding, or with a specific sequence motif or type of DNA e.g. promotor binding or rDNA binding., A transcription regulator activity that modulates transcription of gene sets via selective and non-c…	TFs
5.16632e-13	0.390461	0.48	0.205	6.75755e-09	Sinoatrial CMs	tob1b	regulation of gene expression, negative regulation of DNA-templated transcriptiontranscription corepressor activityA transcription coregulator activity that represses or decreases the transcription of specific gene sets via binding to a DNA-bound DNA-binding transcription factor, either on its own or as part of a complex. Corepressors often act by altering chromatin structure and modifications. F…	TFs
2.25636e-13	0.382429	0.488	0.218	2.95132e-09	Sinoatrial CMs	gata6	positive regulation of DNA-templated transcription, regulation of transcription by RNA polymerase II, regulation of DNA-templated transcriptionsequence-specific DNA binding, DNA-binding transcription factor activity, zinc ion binding, DNA binding, DNA-binding transcription factor activity, RNA polymerase II-specificBinding to DNA of a specific nucleotide composition, e.g. GC-rich DNA binding, or …	TFs
1.3422e-18	0.363762	0.386	0.117	1.7556e-14	Sinoatrial CMs	tbx2b	positive regulation of DNA-templated transcription, regulation of DNA-templated transcriptionRNA polymerase II cis-regulatory region sequence-specific DNA binding, DNA-binding transcription factor activityBinding to a specific upstream regulatory DNA sequence (transcription factor recognition sequence or binding site) located in cis relative to the transcription start site (i.e., on the same stra…	TFs
5.2499e-08	0.326273	0.299	0.135	0.000686687	Sinoatrial CMs	sox11b	NADNA-binding transcription factor activity, RNA polymerase II-specificA DNA-binding transcription factor activity that modulates the transcription of specific gene sets transcribed by RNA polymerase II.	TFs
1.09933e-08	0.323177	0.323	0.145	0.000143793	Sinoatrial CMs	fosl2	regulation of transcription by RNA polymerase II, regulation of DNA-templated transcriptionDNA-binding transcription factor activity, DNA bindingA transcription regulator activity that modulates transcription of gene sets via selective and non-covalent binding to a specific double-stranded genomic DNA sequence (sometimes referred to as a motif) within a cis-regulatory region. Regulatory regions i…	TFs
2.18082e-21	0.297195	0.185	0.074	2.85251e-17	Ventricular CMs	fosb	regulation of transcription by RNA polymerase II, regulation of DNA-templated transcriptionDNA-binding transcription factor activity, DNA binding, RNA polymerase II cis-regulatory region sequence-specific DNA binding, DNA-binding transcription factor activity, RNA polymerase II-specificA transcription regulator activity that modulates transcription of gene sets via selective and non-covalent bind…	TFs
2.52314e-64	0.712984	0.808	0.346	3.30026e-60	Atrial CMs I	atp2a2a	calcium ion transport, ion transport, calcium ion transmembrane transport, heart looping, regulation of heart contraction, cellular calcium ion homeostasisP-type calcium transporter activity, ATP hydrolysis activity, nucleotide binding, ATP binding, transporter activityEnables the transfer of a solute or solutes from one side of a membrane to the other according to the reaction: ATP + H2O + Ca2+(…	ion channel
8.01418e-37	0.61383	0.917	0.783	1.04825e-32	Atrial CMs I	atp1b1a	sodium ion transport, potassium ion transportNANA	ion channel
3.29548e-41	0.607202	0.988	0.899	4.31048e-37	Atrial CMs I	atp5mc3b	ion transport, proton motive force-driven ATP synthesis, proton transmembrane transportproton transmembrane transporter activity, lipid bindingEnables the transfer of a proton from one side of a membrane to the other., Binding to a lipid.	ion channel
2.95451e-20	0.429646	0.799	0.627	3.86451e-16	Atrial CMs I	vdac2	transmembrane transport, regulation of heart contraction, fin regeneration, anion transmembrane transport, calcium import into the mitochondrionidentical protein binding, channel activity, voltage-gated anion channel activity, porin activityBinding to an identical protein or proteins., Enables the energy-independent facilitated diffusion, mediated by passage of a solute through a transmembrane aq…	ion channel
2.17362e-11	0.392243	0.683	0.519	2.84309e-07	Atrial CMs I	fthl27	iron ion transport, cellular iron ion homeostasis, intracellular sequestering of iron ionmetal ion binding, ferrous iron binding, ferric iron bindingBinding to a metal ion., Binding to a ferrous iron ion, Fe(II)., Binding to a ferric iron ion, Fe(III).	ion channel
9.33595e-22	0.287851	0.42	0.192	1.22114e-17	Atrial CMs I	fxyd6l	ion transport, regulation of sodium ion transmembrane transporter activity, regulation of ion transportsodium channel regulator activity, ion channel regulator activityBinds to and modulates the activity of a sodium channel., Modulates the activity of a channel via direct interaction with it. A channel catalyzes energy-independent facilitated diffusion, mediated by passage of a solute through a t…	ion channel
2.28741e-12	0.287789	0.864	0.748	2.99193e-08	Atrial CMs I	slc25a3b	mitochondrial phosphate ion transmembrane transport, phosphate ion transmembrane transportinorganic phosphate transmembrane transporter activity, symporter activityEnables the transfer of a inorganic phosphate from one side of a membrane to the other, up its concentration gradient. The transporter binds the solute and undergoes a series of conformational changes. Transport works equally well in e…	ion channel
1.52146e-16	0.274942	0.66	0.399	1.99007e-12	Atrial CMs I	atp1a1a.1	ion transport, heart development, brain morphogenesis, potassium ion import across plasma membrane, potassium ion transport, regulation of heart contraction, determination of left/right symmetry, brain development, embryonic heart tube development, cellular sodium ion homeostasis, establishment or maintenance of transmembrane electrochemical gradient, cellular potassium ion homeostasis, sodium io…	ion channel
3.68105e-13	0.259143	0.615	0.408	4.81482e-09	Atrial CMs I	vdac3	anion transmembrane transport, transmembrane transport, fin regenerationvoltage-gated anion channel activity, porin activityEnables the transmembrane transfer of an anion by a voltage-gated channel. An anion is a negatively charged ion. A voltage-gated channel is a channel whose open state is dependent on the voltage across the membrane in which it is embedded., Enables the transfer of substances…	ion channel
1.41559e-12	0.258259	0.876	0.687	1.85159e-08	Atrial CMs I	atp5meb	proton motive force-driven ATP synthesisproton transmembrane transporter activityEnables the transfer of a proton from one side of a membrane to the other.	ion channel
8.84252e-84	1.152	0.902	0.356	1.1566e-79	Atrial CMs II	atp2a2a	calcium ion transport, ion transport, calcium ion transmembrane transport, heart looping, regulation of heart contraction, cellular calcium ion homeostasisP-type calcium transporter activity, ATP hydrolysis activity, nucleotide binding, ATP binding, transporter activityEnables the transfer of a solute or solutes from one side of a membrane to the other according to the reaction: ATP + H2O + Ca2+(…	ion channel
1.38613e-61	1.00173	0.751	0.29	1.81306e-57	Atrial CMs II	slc8a1a	ion transport, transmembrane transport, sodium ion transport, sarcomere organization, sodium ion transmembrane transport, calcium ion transport, regulation of heart contraction, cell communication, cellular calcium ion homeostasis, calcium ion import across plasma membranemetal ion binding, antiporter activity, calmodulin binding, calcium:sodium antiporter activityBinding to a metal ion., Enables…	ion channel
4.58424e-33	0.684973	0.738	0.403	5.99618e-29	Atrial CMs II	atp1a1a.1	ion transport, heart development, brain morphogenesis, potassium ion import across plasma membrane, potassium ion transport, regulation of heart contraction, determination of left/right symmetry, brain development, embryonic heart tube development, cellular sodium ion homeostasis, establishment or maintenance of transmembrane electrochemical gradient, cellular potassium ion homeostasis, sodium io…	ion channel
2.94668e-32	0.523931	0.431	0.146	3.85426e-28	Atrial CMs II	kcnh6a	potassium ion transport, transmembrane transport, ion transportion channel activity, voltage-gated potassium channel activityEnables the facilitated diffusion of an ion (by an energy-independent process) by passage through a transmembrane aqueous pore or channel without evidence for a carrier-mediated mechanism. May be either selective (it enables passage of a specific ion only) or non-selective …	ion channel
3.65879e-29	0.510096	0.462	0.17	4.7857e-25	Atrial CMs II	slc20a1b	transmembrane transport, phosphate ion transportsymporter activity, inorganic phosphate transmembrane transporter activityEnables the active transport of a solute across a membrane by a mechanism whereby two or more species are transported together in the same direction in a tightly coupled process not directly linked to a form of energy other than chemiosmotic energy., Enables the transfer of a …	ion channel
1.34727e-10	0.395877	0.991	0.964	1.76223e-06	Atrial CMs II	mt-atp6	proton motive force-driven ATP synthesisproton transmembrane transporter activityEnables the transfer of a proton from one side of a membrane to the other.	ion channel
5.99965e-13	0.393498	0.92	0.788	7.84755e-09	Atrial CMs II	atp1b1a	sodium ion transport, potassium ion transportNANA	ion channel
3.86685e-15	0.32403	0.378	0.172	5.05784e-11	Atrial CMs II	ndrg4	signal transduction, cardiac muscle cell proliferation, positive regulation of ERK1 and ERK2 cascade, heart looping, embryonic heart tube development, clustering of voltage-gated sodium channels, brain developmentNANA	ion channel
3.37277e-14	0.292316	0.351	0.154	4.41159e-10	Atrial CMs II	slc20a2	phosphate ion transmembrane transport, phosphate ion transportsymporter activity, inorganic phosphate transmembrane transporter activityEnables the active transport of a solute across a membrane by a mechanism whereby two or more species are transported together in the same direction in a tightly coupled process not directly linked to a form of energy other than chemiosmotic energy., Enables the …	ion channel
1.01681e-16	0.250728	0.302	0.111	1.32999e-12	Atrial CMs II	atp2b1a	calcium ion transmembrane transport, ion transport, regulation of cytosolic calcium ion concentration, calcium ion transport, inner ear receptor cell development, posterior lateral line neuromast development, bone morphogenesis, otolith development, sensory perception of sound, bone mineralization, tooth mineralizationP-type calcium transporter activity, ATP hydrolysis activity, nucleotide bindin…	ion channel
5.04235e-39	0.982191	0.937	0.605	6.59539e-35	Atrioventricular CMs	desma	sarcomere organization, heart contraction, skeletal muscle organ development, locomotory behavior, skeletal muscle tissue development, myofibril assembly, muscle contraction, regulation of cardiac muscle contraction, regulation of cardiac muscle contraction by calcium ion signaling, regulation of calcium ion transport into cytosolNANA	ion channel
2.42152e-23	0.620981	0.962	0.789	3.16735e-19	Atrioventricular CMs	atp1b1a	sodium ion transport, potassium ion transportNANA	ion channel
2.47039e-09	0.512145	0.715	0.527	3.23127e-05	Atrioventricular CMs	fthl27	iron ion transport, cellular iron ion homeostasis, intracellular sequestering of iron ionmetal ion binding, ferrous iron binding, ferric iron bindingBinding to a metal ion., Binding to a ferrous iron ion, Fe(II)., Binding to a ferric iron ion, Fe(III).	ion channel
1.57007e-10	0.408456	0.829	0.635	2.05365e-06	Atrioventricular CMs	vdac2	transmembrane transport, regulation of heart contraction, fin regeneration, anion transmembrane transport, calcium import into the mitochondrionidentical protein binding, channel activity, voltage-gated anion channel activity, porin activityBinding to an identical protein or proteins., Enables the energy-independent facilitated diffusion, mediated by passage of a solute through a transmembrane aq…	ion channel
2.38962e-10	0.348419	0.804	0.57	3.12563e-06	Atrioventricular CMs	sec61g	protein transport, intracellular protein transport, protein targetingprotein transmembrane transporter activityEnables the transfer of a protein from one side of a membrane to the other.	ion channel
1.4649e-77	0.805762	0.853	0.585	1.91609e-73	Cardiomyocytes	atp5mc1	proton transmembrane transport, proton motive force-driven ATP synthesisproton transmembrane transporter activityEnables the transfer of a proton from one side of a membrane to the other.	ion channel
1.18353e-66	0.627845	0.976	0.893	1.54806e-62	Cardiomyocytes	atp5mc3b	ion transport, proton motive force-driven ATP synthesis, proton transmembrane transportproton transmembrane transporter activity, lipid bindingEnables the transfer of a proton from one side of a membrane to the other., Binding to a lipid.	ion channel
8.14598e-53	0.576458	0.776	0.486	1.06549e-48	Cardiomyocytes	atp5pd	proton motive force-driven ATP synthesisproton transmembrane transporter activityEnables the transfer of a proton from one side of a membrane to the other.	ion channel
2.31816e-48	0.55791	0.855	0.673	3.03215e-44	Cardiomyocytes	atp5meb	proton motive force-driven ATP synthesisproton transmembrane transporter activityEnables the transfer of a proton from one side of a membrane to the other.	ion channel
3.31418e-40	0.497705	0.867	0.721	4.33495e-36	Cardiomyocytes	atp5l	ion transport, proton motive force-driven ATP synthesis, ATP biosynthetic process, proton transmembrane transportproton transmembrane transporter activity, proton-transporting ATP synthase activity, rotational mechanismEnables the transfer of a proton from one side of a membrane to the other., Enables the synthesis of ATP from ADP and phosphate by the transfer of protons from one side of a membra…	ion channel
1.27609e-42	0.486395	0.841	0.663	1.66913e-38	Cardiomyocytes	atp5pb	proton motive force-driven ATP synthesisproton transmembrane transporter activityEnables the transfer of a proton from one side of a membrane to the other.	ion channel
1.23863e-33	0.434922	0.59	0.351	1.62012e-29	Cardiomyocytes	mpc1	digestive tract development, pyruvate metabolic process, mitochondrial pyruvate transmembrane transportpyruvate transmembrane transporter activityEnables the transfer of pyruvate, 2-oxopropanoate, from one side of a membrane to the other.	ion channel
1.08097e-32	0.411234	0.788	0.574	1.41391e-28	Cardiomyocytes	atp5mf	ion transport, ATP biosynthetic process, proton motive force-driven mitochondrial ATP synthesis, proton transmembrane transportproton-transporting ATP synthase activity, rotational mechanismEnables the synthesis of ATP from ADP and phosphate by the transfer of protons from one side of a membrane to the other by a rotational mechanism driven by a gradient according to the reaction: ADP + H2O + pho…	ion channel
5.40013e-28	0.405553	0.754	0.539	7.06337e-24	Cardiomyocytes	atp5pf	ion transport, proton motive force-driven ATP synthesis, proton transmembrane transportproton transmembrane transporter activityEnables the transfer of a proton from one side of a membrane to the other.	ion channel
6.3496e-28	0.380739	0.882	0.77	8.30528e-24	Cardiomyocytes	atp5fa1	ion transport, proton motive force-driven ATP synthesis, proton transmembrane transport, defense response to bacterium, ATP metabolic process, ATP biosynthetic processATP binding, nucleotide binding, lipoteichoic acid binding, adenyl ribonucleotide binding, proton-transporting ATP synthase activity, rotational mechanism, ADP bindingBinding to ATP, adenosine 5'-triphosphate, a universally importan…	ion channel
1.44645e-25	0.378578	0.695	0.493	1.89196e-21	Cardiomyocytes	atp5mc3a	ion transport, proton motive force-driven ATP synthesis, proton transmembrane transportproton transmembrane transporter activity, lipid bindingEnables the transfer of a proton from one side of a membrane to the other., Binding to a lipid.	ion channel
4.07738e-24	0.37154	0.865	0.737	5.33322e-20	Cardiomyocytes	slc25a3b	mitochondrial phosphate ion transmembrane transport, phosphate ion transmembrane transportinorganic phosphate transmembrane transporter activity, symporter activityEnables the transfer of a inorganic phosphate from one side of a membrane to the other, up its concentration gradient. The transporter binds the solute and undergoes a series of conformational changes. Transport works equally well in e…	ion channel
8.70498e-27	0.351179	0.616	0.388	1.13861e-22	Cardiomyocytes	vdac3	anion transmembrane transport, transmembrane transport, fin regenerationvoltage-gated anion channel activity, porin activityEnables the transmembrane transfer of an anion by a voltage-gated channel. An anion is a negatively charged ion. A voltage-gated channel is a channel whose open state is dependent on the voltage across the membrane in which it is embedded., Enables the transfer of substances…	ion channel
4.59643e-21	0.325367	0.782	0.614	6.01213e-17	Cardiomyocytes	vdac2	transmembrane transport, regulation of heart contraction, fin regeneration, anion transmembrane transport, calcium import into the mitochondrionidentical protein binding, channel activity, voltage-gated anion channel activity, porin activityBinding to an identical protein or proteins., Enables the energy-independent facilitated diffusion, mediated by passage of a solute through a transmembrane aq…	ion channel
1.40039e-19	0.342369	0.521	0.381	1.83171e-15	Cluster I	clic2	chloride transmembrane transport, negative regulation of ryanodine-sensitive calcium-release channel activitychloride channel activityEnables the facilitated diffusion of a chloride (by an energy-independent process) involving passage through a transmembrane aqueous pore or channel without evidence for a carrier-mediated mechanism.	ion channel
8.05956e-35	0.275426	0.165	0.041	1.05419e-30	Cluster I	aqp1a.1	transmembrane transport, hyperosmotic response, glycerol transmembrane transport, carbon dioxide transmembrane transport, proton export across plasma membrane, carbon dioxide transport, renal water transport, ammonium transmembrane transportammonium transmembrane transporter activity, glycerol transmembrane transporter activity, water channel activity, channel activity, carbon dioxide transmembra…	ion channel
3.81876e-58	1.37793	0.921	0.372	4.99494e-54	Sinoatrial CMs	atp2a2a	calcium ion transport, ion transport, calcium ion transmembrane transport, heart looping, regulation of heart contraction, cellular calcium ion homeostasisP-type calcium transporter activity, ATP hydrolysis activity, nucleotide binding, ATP binding, transporter activityEnables the transfer of a solute or solutes from one side of a membrane to the other according to the reaction: ATP + H2O + Ca2+(…	ion channel
5.86824e-41	1.34389	0.827	0.385	7.67566e-37	Sinoatrial CMs	rrad	negative regulation of high voltage-gated calcium channel activityGTPase activity, GTP bindingCatalysis of the reaction: GTP + H2O = GDP + H+ + phosphate., Binding to GTP, guanosine triphosphate.	ion channel
1.47077e-24	1.04154	0.827	0.524	1.92376e-20	Sinoatrial CMs	fthl27	iron ion transport, cellular iron ion homeostasis, intracellular sequestering of iron ionmetal ion binding, ferrous iron binding, ferric iron bindingBinding to a metal ion., Binding to a ferrous iron ion, Fe(II)., Binding to a ferric iron ion, Fe(III).	ion channel
3.01104e-56	0.730788	0.567	0.106	3.93844e-52	Sinoatrial CMs	atp2b1a	calcium ion transmembrane transport, ion transport, regulation of cytosolic calcium ion concentration, calcium ion transport, inner ear receptor cell development, posterior lateral line neuromast development, bone morphogenesis, otolith development, sensory perception of sound, bone mineralization, tooth mineralizationP-type calcium transporter activity, ATP hydrolysis activity, nucleotide bindin…	ion channel
5.50953e-20	0.67391	0.866	0.57	7.20646e-16	Sinoatrial CMs	sec61g	protein transport, intracellular protein transport, protein targetingprotein transmembrane transporter activityEnables the transfer of a protein from one side of a membrane to the other.	ion channel
4.90772e-19	0.620696	0.654	0.308	6.4193e-15	Sinoatrial CMs	slc8a1a	ion transport, transmembrane transport, sodium ion transport, sarcomere organization, sodium ion transmembrane transport, calcium ion transport, regulation of heart contraction, cell communication, cellular calcium ion homeostasis, calcium ion import across plasma membranemetal ion binding, antiporter activity, calmodulin binding, calcium:sodium antiporter activityBinding to a metal ion., Enables…	ion channel
1.86904e-13	0.559458	0.937	0.791	2.4447e-09	Sinoatrial CMs	atp1b1a	sodium ion transport, potassium ion transportNANA	ion channel
2.27622e-13	0.532962	0.85	0.611	2.97729e-09	Sinoatrial CMs	desma	sarcomere organization, heart contraction, skeletal muscle organ development, locomotory behavior, skeletal muscle tissue development, myofibril assembly, muscle contraction, regulation of cardiac muscle contraction, regulation of cardiac muscle contraction by calcium ion signaling, regulation of calcium ion transport into cytosolNANA	ion channel
3.33824e-144	0.532038	0.386	0.013	4.36642e-140	Sinoatrial CMs	atp1b3b	sodium ion transport, potassium ion transportNANA	ion channel
2.1418e-13	0.500544	0.433	0.18	2.80147e-09	Sinoatrial CMs	slc20a1b	transmembrane transport, phosphate ion transportsymporter activity, inorganic phosphate transmembrane transporter activityEnables the active transport of a solute across a membrane by a mechanism whereby two or more species are transported together in the same direction in a tightly coupled process not directly linked to a form of energy other than chemiosmotic energy., Enables the transfer of a …	ion channel
4.50596e-60	0.374957	0.244	0.016	5.8938e-56	Sinoatrial CMs	slc43a3b	transmembrane transporttransmembrane transporter activityEnables the transfer of a substance, usually a specific substance or a group of related substances, from one side of a membrane to the other.	ion channel
1.76614e-09	0.362948	0.669	0.419	2.31011e-05	Sinoatrial CMs	vdac3	anion transmembrane transport, transmembrane transport, fin regenerationvoltage-gated anion channel activity, porin activityEnables the transmembrane transfer of an anion by a voltage-gated channel. An anion is a negatively charged ion. A voltage-gated channel is a channel whose open state is dependent on the voltage across the membrane in which it is embedded., Enables the transfer of substances…	ion channel
5.43768e-07	0.344152	0.622	0.418	0.00711248	Sinoatrial CMs	atp1a1a.1	ion transport, heart development, brain morphogenesis, potassium ion import across plasma membrane, potassium ion transport, regulation of heart contraction, determination of left/right symmetry, brain development, embryonic heart tube development, cellular sodium ion homeostasis, establishment or maintenance of transmembrane electrochemical gradient, cellular potassium ion homeostasis, sodium io…	ion channel
4.70239e-16	0.289527	0.315	0.093	6.15073e-12	Sinoatrial CMs	tmem38a	potassium ion transmembrane transportidentical protein binding, potassium channel activityBinding to an identical protein or proteins., Enables the facilitated diffusion of a potassium ion (by an energy-independent process) involving passage through a transmembrane aqueous pore or channel without evidence for a carrier-mediated mechanism.	ion channel
6.20694e-26	0.274497	0.276	0.05	8.11868e-22	Sinoatrial CMs	kcnq1.1	transmembrane transport, ion transport, cardiac muscle cell action potential, potassium ion transport, kidney development, renal filtration, potassium ion export across plasma membrane, atrial cardiac muscle cell action potential, membrane repolarization during ventricular cardiac muscle cell action potentialion channel activity, voltage-gated potassium channel activity, calmodulin binding, outwa…	ion channel
2.82319e-51	0.624949	0.992	0.956	3.69273e-47	Ventricular CMs	mt-atp6	proton motive force-driven ATP synthesisproton transmembrane transporter activityEnables the transfer of a proton from one side of a membrane to the other.	ion channel
2.66765e-17	0.361429	0.515	0.361	3.48928e-13	Ventricular CMs	rrad	negative regulation of high voltage-gated calcium channel activityGTPase activity, GTP bindingCatalysis of the reaction: GTP + H2O = GDP + H+ + phosphate., Binding to GTP, guanosine triphosphate.	ion channel
3.44792e-21	0.523744	0.64	0.354	4.50988e-17	Atrial CMs II	arvcfb	cell-cell adhesionprotein bindingBinding to a protein.	cell adhesion
5.30919e-37	0.507833	0.547	0.192	6.94441e-33	Atrial CMs II	fat1a	cell adhesion, homophilic cell adhesion via plasma membrane adhesion molecules, pronephros development, closure of optic fissurecalcium ion bindingBinding to a calcium ion (Ca2+).	cell adhesion
2.3802e-15	0.450066	0.644	0.395	3.1133e-11	Atrial CMs II	lmo7a	regulation of signaling, regulation of cell adhesion, animal organ developmentprotein binding, metal ion bindingBinding to a protein., Binding to a metal ion.	cell adhesion
6.46079e-23	0.439108	0.364	0.131	8.45072e-19	Atrial CMs II	podxl	cell migration, cell adhesion, pronephric glomerulus morphogenesis, regulation of cell-cell adhesion, negative regulation of cell-cell adhesion, regulation of microvillus assembly, positive regulation of cell-cell adhesion mediated by integrin, negative regulation of cell adhesionNANA	cell adhesion
2.64361e-23	0.402289	0.48	0.2	3.45784e-19	Atrial CMs II	lama5	regulation of embryonic development, regulation of cell migration, regulation of cell adhesion, cell adhesionsignaling receptor bindingBinding to one or more specific sites on a receptor molecule, a macromolecule that undergoes combination with a hormone, neurotransmitter, drug or intracellular messenger to initiate a change in cell function.	cell adhesion
2.68844e-14	0.354937	0.676	0.41	3.51648e-10	Atrial CMs II	nexn	axon guidance, cell adhesionprotein bindingBinding to a protein.	cell adhesion
2.47235e-16	0.317766	0.28	0.101	3.23383e-12	Atrial CMs II	hapln1a	cell adhesion, fin regeneration, positive regulation of neuroblast proliferation, glial cell differentiationhyaluronic acid bindingBinding to hyaluronic acid, a polymer composed of repeating dimeric units of glucuronic acid and N-acetyl glucosamine.	cell adhesion
1.22175e-09	0.274277	0.582	0.374	1.59805e-05	Atrial CMs II	ctnnb1	cell adhesioncadherin binding, protein bindingBinding to cadherin, a type I membrane protein involved in cell adhesion., Binding to a protein.	cell adhesion
1.67509e-32	0.804489	0.81	0.392	2.19102e-28	Atrioventricular CMs	lmo7a	regulation of signaling, regulation of cell adhesion, animal organ developmentprotein binding, metal ion bindingBinding to a protein., Binding to a metal ion.	cell adhesion
9.17582e-11	0.339298	0.684	0.415	1.2002e-06	Atrioventricular CMs	nexn	axon guidance, cell adhesionprotein bindingBinding to a protein.	cell adhesion
5.81618e-30	0.328382	0.247	0.042	7.60757e-26	Atrioventricular CMs	alcamb	forebrain cell migration, cell adhesion, retinal ganglion cell axon guidance, axonogenesis involved in innervationidentical protein bindingBinding to an identical protein or proteins.	cell adhesion
8.53825e-08	0.311159	0.57	0.364	0.0011168	Atrioventricular CMs	arvcfb	cell-cell adhesionprotein bindingBinding to a protein.	cell adhesion
2.90388e-09	0.309331	0.5	0.287	3.79827e-05	Atrioventricular CMs	cdh2	cell-cell adhesion, cell adhesion, homophilic cell adhesion via plasma membrane adhesion moleculescalcium ion bindingBinding to a calcium ion (Ca2+).	cell adhesion
1.54686e-06	0.293435	0.367	0.209	0.0202329	Atrioventricular CMs	fat1a	cell adhesion, homophilic cell adhesion via plasma membrane adhesion molecules, pronephros development, closure of optic fissurecalcium ion bindingBinding to a calcium ion (Ca2+).	cell adhesion
6.52845e-10	0.29055	0.266	0.105	8.53921e-06	Atrioventricular CMs	hapln1a	cell adhesion, fin regeneration, positive regulation of neuroblast proliferation, glial cell differentiationhyaluronic acid bindingBinding to hyaluronic acid, a polymer composed of repeating dimeric units of glucuronic acid and N-acetyl glucosamine.	cell adhesion
1.64127e-44	0.408484	0.292	0.105	2.14678e-40	Cluster I	cdh5	cell-cell adhesion, cell adhesion, homophilic cell adhesion via plasma membrane adhesion moleculescalcium ion bindingBinding to a calcium ion (Ca2+).	cell adhesion
0	1.85671	0.701	0.004	0	Sinoatrial CMs	lyve1a	cell adhesionhyaluronic acid binding, transmembrane signaling receptor activityBinding to hyaluronic acid, a polymer composed of repeating dimeric units of glucuronic acid and N-acetyl glucosamine., Combining with an extracellular or intracellular signal and transmitting the signal from one side of the membrane to the other to initiate a change in cell activity or state as part of signal transduc…	cell adhesion
8.96259e-11	0.53635	0.283	0.106	1.17231e-06	Sinoatrial CMs	hapln1a	cell adhesion, fin regeneration, positive regulation of neuroblast proliferation, glial cell differentiationhyaluronic acid bindingBinding to hyaluronic acid, a polymer composed of repeating dimeric units of glucuronic acid and N-acetyl glucosamine.	cell adhesion
4.96488e-14	0.422766	0.677	0.361	6.49406e-10	Sinoatrial CMs	bsg	axon guidance, cell adhesionprotein bindingBinding to a protein.	cell adhesion
4.0624e-14	0.332807	0.496	0.208	5.31362e-10	Sinoatrial CMs	lama5	regulation of embryonic development, regulation of cell migration, regulation of cell adhesion, cell adhesionsignaling receptor bindingBinding to one or more specific sites on a receptor molecule, a macromolecule that undergoes combination with a hormone, neurotransmitter, drug or intracellular messenger to initiate a change in cell function.	cell adhesion
5.18314e-21	0.321435	0.268	0.058	6.77955e-17	Sinoatrial CMs	tenm3	signal transduction, cell adhesion, heterophilic cell-cell adhesion via plasma membrane cell adhesion molecules, neuron development, cell differentiation, retinal ganglion cell axon guidance, visual perception, homophilic cell adhesion via plasma membrane adhesion molecules, positive regulation of neuron projection development, dendrite guidance, regulation of homophilic cell adhesion, anatomical…	cell adhesion
2.23173e-16	0.275356	0.22	0.05	2.9191e-12	Sinoatrial CMs	cdh11	cell-cell adhesion, cell adhesion, homophilic cell adhesion via plasma membrane adhesion moleculescalcium ion bindingBinding to a calcium ion (Ca2+).	cell adhesion
7.01112e-41	0.435999	0.598	0.345	9.17055e-37	Ventricular CMs	lmo7a	regulation of signaling, regulation of cell adhesion, animal organ developmentprotein binding, metal ion bindingBinding to a protein., Binding to a metal ion.	cell adhesion
3.52419e-25	0.291781	0.515	0.323	4.60964e-21	Ventricular CMs	arvcfb	cell-cell adhesionprotein bindingBinding to a protein.	cell adhesion
1.56349e-40	0.251088	0.23	0.067	2.04505e-36	Ventricular CMs	jag2b	exocrine pancreas development, pronephros development, heterophilic cell-cell adhesion via plasma membrane cell adhesion molecules, liver development, pancreas development, Notch signaling pathway, cell communication, ventral spinal cord interneuron differentiation, spinal cord motor neuron differentiation, intrahepatic bile duct development, establishment or maintenance of epithelial cell apical…	cell adhesion
