# Supplementary material for: scRNA-seq reveals the diversity of the developing cardiac cell lineage and molecular players in heart rhythm regulation
Source: iScience. 2024 May 22;27(6):110083. doi: 10.1016/j.isci.2024.110083 (PMC11170199; doi:10.1016/j.isci.2024.110083)
Supplement: Table S12. Myocardial cluster genes associated with ClinVar heart conditions, related to Figure 3 and S3 [file mmc13.xlsx]

## Sheet: clinvar_in_myo
Gene.name	Zebrafish.gene.name	p_val	avg_log2FC	pct.1	pct.2	p_val_adj	cluster	term
TNNC1	tnnc1b	1.04895e-89	2.05523	0.913	0.222	1.37202e-85	Sinoatrial CMs	Hypertrophic cardiomyopathy 13 Dilated 1Z Primary dilated Cardiovascular phenotype
MYH6	myh7	7.25047e-139	1.98057	0.896	0.688	9.48361e-135	Ventricular CMs	Inborn genetic diseases Atrial septal defect 3 Hypertrophic cardiomyopathy 1 Dilated 1EE 14 Sick sinus syndrome susceptibility to Long QT Cardiovascular phenotype specified Primary dilated familial Cardiomyopathy Migraine Hemiplegia Sudden cardiac death Ventricular tachycardia hypertrophic Aborted sudden Left ventricular noncompaction Brugada Conduction disorder of the heart 1A
TNNC1	tnnc1b	4.57836e-216	1.6882	0.917	0.173	5.98849e-212	Atrial CMs I	Hypertrophic cardiomyopathy 13 Dilated 1Z Primary dilated Cardiovascular phenotype
MYH7	myh7l	2.28733e-115	1.4106	0.891	0.638	2.99183e-111	Ventricular CMs	Cardiovascular phenotype Hypertrophic cardiomyopathy Cardiomyopathy Primary familial hypertrophic specified dilated 1 Myosin storage myopathy Dilated 1S MYH7 related skeletal Myopathy myosin autosomal recessive Congenital with fiber type disproportion Long QT syndrome Dominant Severe combined immunodeficiency disease Abnormality of T cell physiology Abnormal cellular immune system morphology Immu…
MYH7	myh7l	1.60496e-29	1.34614	0.873	0.696	2.09928e-25	Atrioventricular CMs	Cardiovascular phenotype Hypertrophic cardiomyopathy Cardiomyopathy Primary familial hypertrophic specified dilated 1 Myosin storage myopathy Dilated 1S MYH7 related skeletal Myopathy myosin autosomal recessive Congenital with fiber type disproportion Long QT syndrome Dominant Severe combined immunodeficiency disease Abnormality of T cell physiology Abnormal cellular immune system morphology Immu…
MYBPC3	mybpc3	3.55925e-49	1.2961	0.975	0.788	4.6555e-45	Atrioventricular CMs	Hypertrophic cardiomyopathy Long QT syndrome Cardiovascular phenotype 4 Left ventricular noncompaction 10 Cardiomyopathy Primary familial hypertrophic specified Wolff Parkinson White pattern MYBPC3 Related Disorders See cases Arrhythmogenic right dysplasia 1 dilated Dilated 1A Brugada Conduction disorder of the heart Premature contraction Prolonged interval
HSPB1	hspb1	5.65096e-41	1.18516	0.981	0.834	7.39146e-37	Atrioventricular CMs	See cases
NPPA	nppa	5.98952e-50	1.17146	0.978	0.767	7.83429e-46	Atrial CMs II	Atrial fibrillation familial 6 Cardiac arrhythmia provided
DES	desma	5.04235e-39	0.982191	0.937	0.605	6.59539e-35	Atrioventricular CMs	Desmin related myofibrillar myopathy Primary dilated cardiomyopathy Cardiovascular phenotype specified Dilated 1I Neurogenic scapuloperoneal syndrome Kaeser type Neuromuscular disease 1A Bradycardia Progressive familial heart block Myopathy Neonatal respiratory distress Restrictive ventilatory defect Congenital peripheral neuropathy Proximal muscle weakness Abnormal pulmonary interstitial morphol…
TNNC1	tnnc1b	1.76936e-87	0.966948	0.827	0.206	2.31432e-83	Atrial CMs II	Hypertrophic cardiomyopathy 13 Dilated 1Z Primary dilated Cardiovascular phenotype
CSRP3	csrp3	1.88611e-32	0.902485	0.69	0.303	2.46703e-28	Atrioventricular CMs	Cardiovascular phenotype Hypertrophic cardiomyopathy 12 Dilated 1M provided Cardiomyopathy
NPPA	nppa	5.32955e-37	0.897774	0.929	0.764	6.97105e-33	Atrial CMs I	Atrial fibrillation familial 6 Cardiac arrhythmia provided
MYL4	cmlc1	4.01291e-105	0.780986	0.998	0.989	5.24889e-101	Cardiomyocytes	Atrial fibrillation familial 18
MYL4	cmlc1	7.08959e-25	0.763572	1	0.99	9.27318e-21	Sinoatrial CMs	Atrial fibrillation familial 18
MYL4	cmlc1	1.52328e-58	0.688932	1	0.989	1.99245e-54	Atrial CMs I	Atrial fibrillation familial 18
ATP1A1	atp1a1a.1	4.58424e-33	0.684973	0.738	0.403	5.99618e-29	Atrial CMs II	Charcot marie tooth disease axonal type 2DD Marie Tooth 2A2
HAND2	hand2	3.26048e-18	0.661401	0.567	0.256	4.26471e-14	Sinoatrial CMs	Dilated cardiomyopathy 1A
CHRM2	chrm2a	4.69879e-113	0.629462	0.465	0.031	6.14602e-109	Sinoatrial CMs	Cardiomyopathy
MT-ATP6	mt-atp6	2.82319e-51	0.624949	0.992	0.956	3.69273e-47	Ventricular CMs	Leigh syndrome Pearson Mitochondrial disease
ATP1B1	atp1b1a	2.42152e-23	0.620981	0.962	0.789	3.16735e-19	Atrioventricular CMs	Cardiac arrhythmia
MT-CYB	mt-cyb	2.88589e-50	0.615691	0.998	0.98	3.77475e-46	Ventricular CMs	Pearson syndrome Progressive external ophthalmoplegia Kearns Sayre Leber optic atrophy Leigh MERRF Juvenile myopathy encephalopathy lactic acidosis AND stroke NARP
ATP1B1	atp1b1a	8.01418e-37	0.61383	0.917	0.783	1.04825e-32	Atrial CMs I	Cardiac arrhythmia
BTG2	btg2	1.75406e-10	0.588351	0.567	0.318	2.29431e-06	Sinoatrial CMs	Malignant hyperthermia susceptibility to 5 Hypokalemic periodic paralysis type 1
CSRP3	csrp3	3.69629e-51	0.58303	0.573	0.267	4.83475e-47	Cardiomyocytes	Cardiovascular phenotype Hypertrophic cardiomyopathy 12 Dilated 1M provided Cardiomyopathy
MT-CO3	mt-co3	2.12078e-54	0.580607	0.999	0.989	2.77398e-50	Ventricular CMs	Pearson syndrome Mitochondrial disease
ATP1B1	atp1b1a	1.86904e-13	0.559458	0.937	0.791	2.4447e-09	Sinoatrial CMs	Cardiac arrhythmia
MT-ND4	mt-nd4	2.98638e-46	0.556441	0.946	0.832	3.90618e-42	Ventricular CMs	Pearson syndrome Mitochondrial disease
ENO3	eno3	3.04262e-11	0.554266	0.911	0.74	3.97975e-07	Atrioventricular CMs	Glycogen storage disease due to muscle beta enolase deficiency
MYBPH	mybphb	1.98075e-72	0.552124	0.506	0.127	2.59082e-68	Atrial CMs I	Malignant hyperthermia susceptibility to 5 Hypokalemic periodic paralysis type 1
GNB5	gnb5b	3.86215e-32	0.549014	0.449	0.109	5.0517e-28	Sinoatrial CMs	Gnb5 related intellectual disability cardiac arrhythmia syndrome Inborn genetic diseases Global developmental delay GNB5 Related Disorders Language and attention deficit hyperactivity disorder cognitive impairment with or without
MT-CO1	mt-co1	2.28025e-46	0.537378	0.993	0.943	2.98256e-42	Ventricular CMs	Leigh syndrome
FGA	angptl2b	2.45158e-70	0.537312	0.394	0.039	3.20667e-66	Sinoatrial CMs	Congenital afibrinogenemia Familial dysfibrinogenemia visceral amyloidosis Ostertag type
DES	desma	2.27622e-13	0.532962	0.85	0.611	2.97729e-09	Sinoatrial CMs	Desmin related myofibrillar myopathy Primary dilated cardiomyopathy Cardiovascular phenotype specified Dilated 1I Neurogenic scapuloperoneal syndrome Kaeser type Neuromuscular disease 1A Bradycardia Progressive familial heart block Myopathy Neonatal respiratory distress Restrictive ventilatory defect Congenital peripheral neuropathy Proximal muscle weakness Abnormal pulmonary interstitial morphol…
FHL1	fhl1a	2.49553e-37	0.530111	0.567	0.322	3.26415e-33	Cardiomyocytes	Emery Dreifuss muscular dystrophy 6
ARVCF	arvcfb	3.44792e-21	0.523744	0.64	0.354	4.50988e-17	Atrial CMs II	Long QT syndrome
MT-CYB	mt-cyb	1.00453e-15	0.518277	1	0.983	1.31392e-11	Atrial CMs II	Pearson syndrome Progressive external ophthalmoplegia Kearns Sayre Leber optic atrophy Leigh MERRF Juvenile myopathy encephalopathy lactic acidosis AND stroke NARP
ATP5MG	atp5l	3.31418e-40	0.497705	0.867	0.721	4.33495e-36	Cardiomyocytes	Long QT syndrome 10
MT-CO3	mt-co3	1.25134e-15	0.485486	1	0.991	1.63676e-11	Atrial CMs II	Pearson syndrome Mitochondrial disease
MT-ND4	mt-nd4	1.8874e-14	0.481703	0.96	0.855	2.46872e-10	Atrial CMs II	Pearson syndrome Mitochondrial disease
NPPA	nppa	4.5334e-26	0.460853	0.898	0.739	5.92969e-22	Ventricular CMs	Atrial fibrillation familial 6 Cardiac arrhythmia provided
MYH6	myh7	8.71797e-18	0.457526	0.899	0.735	1.14031e-13	Atrioventricular CMs	Inborn genetic diseases Atrial septal defect 3 Hypertrophic cardiomyopathy 1 Dilated 1EE 14 Sick sinus syndrome susceptibility to Long QT Cardiovascular phenotype specified Primary dilated familial Cardiomyopathy Migraine Hemiplegia Sudden cardiac death Ventricular tachycardia hypertrophic Aborted sudden Left ventricular noncompaction Brugada Conduction disorder of the heart 1A
MT-CO1	mt-co1	1.99636e-13	0.457515	1	0.953	2.61123e-09	Atrial CMs II	Leigh syndrome
BVES	bves	1.1909e-14	0.456097	0.701	0.367	1.5577e-10	Sinoatrial CMs	Autosomal recessive limb girdle muscular dystrophy type 2X
PYGM	pygmb	4.77666e-34	0.440933	0.471	0.268	6.24787e-30	Ventricular CMs	provided Glycogen storage disease type V
BVES	bves	9.91238e-31	0.436875	0.648	0.349	1.29654e-26	Atrial CMs I	Autosomal recessive limb girdle muscular dystrophy type 2X
AGL	agla	5.038e-27	0.427498	0.354	0.08	6.58971e-23	Sinoatrial CMs	Glycogen storage disease type III Inborn genetic diseases
FGFR2	fgfr2	7.8025e-30	0.424038	0.378	0.082	1.02057e-25	Sinoatrial CMs	FGFR2 related craniosynostosis Inborn genetic diseases Acrocephalosyndactyly type I
HSPB1	hspb1	1.00131e-35	0.420257	0.944	0.819	1.30972e-31	Cardiomyocytes	See cases
BAG3	bag3	8.0267e-12	0.40973	0.458	0.254	1.04989e-07	Atrial CMs II	Cardiovascular phenotype Familial isolated arrhythmogenic right ventricular dysplasia Myofibrillar myopathy 6 Dilated cardiomyopathy 1HH specified Long QT syndrome Cardiomyopathy Dominant Myopathy 1A Peripheral neuropathy
ENO3	eno3	2.30378e-11	0.408386	0.814	0.74	3.01335e-07	Atrial CMs I	Glycogen storage disease due to muscle beta enolase deficiency
FHL1	fhl1a	5.46846e-10	0.407825	0.595	0.354	7.15275e-06	Atrioventricular CMs	Emery Dreifuss muscular dystrophy 6
MT-ATP6	mt-atp6	1.34727e-10	0.395877	0.991	0.964	1.76223e-06	Atrial CMs II	Leigh syndrome Pearson Mitochondrial disease
BVES	bves	7.10556e-18	0.395218	0.653	0.36	9.29407e-14	Atrial CMs II	Autosomal recessive limb girdle muscular dystrophy type 2X
ATP1B1	atp1b1a	5.99965e-13	0.393498	0.92	0.788	7.84755e-09	Atrial CMs II	Cardiac arrhythmia
GATA6	gata6	2.25636e-13	0.382429	0.488	0.218	2.95132e-09	Sinoatrial CMs	Monogenic diabetes provided Atrioventricular septal defect 5
MT-ND5	mt-nd5	1.25951e-11	0.381097	0.787	0.556	1.64744e-07	Atrial CMs II	Pearson syndrome Mitochondrial disease
MT-ND5	mt-nd5	2.65409e-26	0.37719	0.708	0.523	3.47155e-22	Ventricular CMs	Pearson syndrome Mitochondrial disease
MDH2	mdh2	7.45526e-09	0.373866	0.748	0.535	9.75147e-05	Sinoatrial CMs	See cases
CLIC2	clic2	1.78337e-05	0.362219	0.591	0.416	0.233265	Sinoatrial CMs	Heterotopia periventricular X linked dominant Melnick Needles syndrome Oto palato digital type II Frontometaphyseal dysplasia Emery Dreifuss muscular dystrophy Adrenoleukodystrophy Spastic paraplegia Creatine transporter deficiency 3 Methylglutaconic aciduria 2
MDH2	mdh2	1.35329e-26	0.361564	0.72	0.505	1.7701e-22	Cardiomyocytes	See cases
SPTAN1	sptan1	4.10634e-18	0.359212	0.444	0.201	5.3711e-14	Atrial CMs II	Inborn genetic diseases Early infantile epileptic encephalopathy with suppression bursts specified Developmental and 5
NEXN	nexn	2.68844e-14	0.354937	0.676	0.41	3.51648e-10	Atrial CMs II	Dilated cardiomyopathy 1CC Hypertrophic 20 provided Cardiovascular phenotype Long QT syndrome Cardiomyopathy 1A Primary dilated
UNC45B	unc45b	6.69789e-17	0.346863	0.476	0.229	8.76084e-13	Atrial CMs II	Dilated cardiomyopathy 1A
ATP1A1	atp1a1a.1	5.43768e-07	0.344152	0.622	0.418	0.00711248	Sinoatrial CMs	Charcot marie tooth disease axonal type 2DD Marie Tooth 2A2
PRKAG2	prkag2a	2.8768e-20	0.344151	0.364	0.14	3.76285e-16	Atrial CMs II	Cardiovascular phenotype Cardiomyopathy Wolff Parkinson White pattern Hypertrophic cardiomyopathy 6 Lethal congenital glycogen storage disease of heart specified 1 See cases Long QT syndrome Familial with Syndrome Primary familial hypertrophic Renal cysts and diabetes
CLIC2	clic2	1.40039e-19	0.342369	0.521	0.381	1.83171e-15	Cluster I	Heterotopia periventricular X linked dominant Melnick Needles syndrome Oto palato digital type II Frontometaphyseal dysplasia Emery Dreifuss muscular dystrophy Adrenoleukodystrophy Spastic paraplegia Creatine transporter deficiency 3 Methylglutaconic aciduria 2
NEXN	nexn	9.17582e-11	0.339298	0.684	0.415	1.2002e-06	Atrioventricular CMs	Dilated cardiomyopathy 1CC Hypertrophic 20 provided Cardiovascular phenotype Long QT syndrome Cardiomyopathy 1A Primary dilated
TCAP	tcap	4.64226e-07	0.337615	0.164	0.102	0.00607208	Ventricular CMs	Hypertrophic cardiomyopathy 25 Primary familial hypertrophic Cardiovascular phenotype provided Long QT syndrome Cardiomyopathy 1 Autosomal recessive limb girdle muscular dystrophy type 2G Brugada
BAG3	bag3	3.16953e-08	0.335821	0.456	0.258	0.000414574	Atrioventricular CMs	Cardiovascular phenotype Familial isolated arrhythmogenic right ventricular dysplasia Myofibrillar myopathy 6 Dilated cardiomyopathy 1HH specified Long QT syndrome Cardiomyopathy Dominant Myopathy 1A Peripheral neuropathy
BAG3	bag3	4.6381e-15	0.331045	0.358	0.235	6.06663e-11	Ventricular CMs	Cardiovascular phenotype Familial isolated arrhythmogenic right ventricular dysplasia Myofibrillar myopathy 6 Dilated cardiomyopathy 1HH specified Long QT syndrome Cardiomyopathy Dominant Myopathy 1A Peripheral neuropathy
CASQ2	casq2	5.59232e-21	0.32498	0.481	0.289	7.31475e-17	Cardiomyocytes	specified Cardiovascular phenotype Catecholaminergic polymorphic ventricular tachycardia 2 1 Cardiomyopathy Long QT syndrome Sudden unexplained death Polymorphic Progressive familial heart block Conduction disorder of the
ARVCF	arvcfb	8.53825e-08	0.311159	0.57	0.364	0.0011168	Atrioventricular CMs	Long QT syndrome
MT-ND3	mt-nd3	4.33576e-08	0.31075	0.787	0.587	0.000567117	Atrial CMs II	Pearson syndrome Mitochondrial disease
HSPB1	hspb1	0.00188886	0.305476	0.828	0.842	1	Atrial CMs I	See cases
LDB3	ldb3b	1.46604e-10	0.303915	0.582	0.373	1.91758e-06	Atrial CMs II	Cardiovascular phenotype Myofibrillar myopathy 4 Dilated cardiomyopathy 1C Long QT syndrome specified Cardiomyopathy 1A Primary dilated Hypertrophic
NEXN	nexn	1.94078e-05	0.299094	0.583	0.422	0.253854	Sinoatrial CMs	Dilated cardiomyopathy 1CC Hypertrophic 20 provided Cardiovascular phenotype Long QT syndrome Cardiomyopathy 1A Primary dilated
BVES	bves	3.93681e-10	0.293965	0.627	0.367	5.14934e-06	Atrioventricular CMs	Autosomal recessive limb girdle muscular dystrophy type 2X
ENO3	eno3	0.00281378	0.29353	0.795	0.746	1	Sinoatrial CMs	Glycogen storage disease due to muscle beta enolase deficiency
ARVCF	arvcfb	3.52419e-25	0.291781	0.515	0.323	4.60964e-21	Ventricular CMs	Long QT syndrome
LDB3	ldb3b	1.84543e-09	0.289324	0.614	0.376	2.41382e-05	Atrioventricular CMs	Cardiovascular phenotype Myofibrillar myopathy 4 Dilated cardiomyopathy 1C Long QT syndrome specified Cardiomyopathy 1A Primary dilated Hypertrophic
MAP1LC3A	map1lc3a	1.13306e-15	0.286521	0.268	0.073	1.48204e-11	Sinoatrial CMs	Long QT syndrome
PNOC	pnocb	1.11731e-32	0.284102	0.118	0.007	1.46145e-28	Sinoatrial CMs	#N/A
FGFR2	fgfr2	2.34226e-24	0.281102	0.284	0.08	3.06368e-20	Atrial CMs II	FGFR2 related craniosynostosis Inborn genetic diseases Acrocephalosyndactyly type I
MPP1	mpp1	1.98899e-20	0.278235	0.26	0.056	2.6016e-16	Sinoatrial CMs	Heterotopia periventricular X linked dominant Melnick Needles syndrome Oto palato digital type II Frontometaphyseal dysplasia Emery Dreifuss muscular dystrophy Adrenoleukodystrophy Spastic paraplegia Creatine transporter deficiency 3 Methylglutaconic aciduria 2
RPL10	rpl10	3.55664e-18	0.278046	0.975	0.942	4.65208e-14	Cardiomyocytes	Heterotopia periventricular X linked dominant Melnick Needles syndrome Oto palato digital type II Frontometaphyseal dysplasia Emery Dreifuss muscular dystrophy Adrenoleukodystrophy Spastic paraplegia Creatine transporter deficiency 3 Methylglutaconic aciduria 2
ATP1A1	atp1a1a.1	1.52146e-16	0.274942	0.66	0.399	1.99007e-12	Atrial CMs I	Charcot marie tooth disease axonal type 2DD Marie Tooth 2A2
MT-ND3	mt-nd3	6.21262e-17	0.274183	0.725	0.556	8.12611e-13	Ventricular CMs	Pearson syndrome Mitochondrial disease
MAPKAPK2	mapkapk2a	8.70396e-12	0.272873	0.364	0.182	1.13848e-07	Atrial CMs II	Malignant hyperthermia susceptibility to 5 Hypokalemic periodic paralysis type 1
MDH2	mdh2	1.69562e-15	0.271332	0.793	0.515	2.21787e-11	Atrial CMs I	See cases
ENO3	eno3	1.0573e-12	0.270674	0.821	0.732	1.38295e-08	Cardiomyocytes	Glycogen storage disease due to muscle beta enolase deficiency
SMAD6	smad6a	2.82615e-16	0.268234	0.283	0.077	3.69661e-12	Sinoatrial CMs	Aortic valve disease 2
ATP1A1	atp1a1a.1	4.71215e-06	0.26799	0.601	0.417	0.0616349	Atrioventricular CMs	Charcot marie tooth disease axonal type 2DD Marie Tooth 2A2
NEURL1B	neurl1b	7.98275e-10	0.267602	0.329	0.15	1.04414e-05	Atrioventricular CMs	Atrial septal defect 7
PRKAG2	prkag2a	9.53277e-12	0.265569	0.348	0.146	1.24689e-07	Atrioventricular CMs	Cardiovascular phenotype Cardiomyopathy Wolff Parkinson White pattern Hypertrophic cardiomyopathy 6 Lethal congenital glycogen storage disease of heart specified 1 See cases Long QT syndrome Familial with Syndrome Primary familial hypertrophic Renal cysts and diabetes
MYL4	cmlc1	1.40588e-07	0.264761	1	0.99	0.00183889	Atrioventricular CMs	Atrial fibrillation familial 18
MYOZ2	myoz2b	1.612e-14	0.258526	0.289	0.115	2.1085e-10	Atrial CMs II	Cardiomyopathy Hypertrophic cardiomyopathy Cardiovascular phenotype 16
LPL	lpl	1.30174e-11	0.254609	0.267	0.116	1.70267e-07	Atrial CMs II	specified Cardiovascular phenotype Hyperlipoproteinemia type I
PPP1R15B	ppp1r15a	1.4219e-09	0.253905	0.307	0.122	1.85984e-05	Sinoatrial CMs	Malignant hyperthermia susceptibility to 5 Hypokalemic periodic paralysis type 1
