# Supplementary material for: scRNA-seq reveals the diversity of the developing cardiac cell lineage and molecular players in heart rhythm regulation
Source: iScience. 2024 May 22;27(6):110083. doi: 10.1016/j.isci.2024.110083 (PMC11170199; doi:10.1016/j.isci.2024.110083)
Supplement: Table S13. Heartbeat rate measurements in CRISPR knockout experiment, related to Figure 4 and S6 [file mmc14.xlsx]

## Sheet: 48 hpf
n	condition	concentration	rep	gene	line	Type	heartbeat	stage
1	plate 2	9.5uM	rep 1	colec10	myl7:EGFP	KO	126	48 hpf
2	plate 2	9.5uM	rep 1	colec10	myl7:EGFP	KO	112	48 hpf
3	plate 2	9.5uM	rep 1	colec10	myl7:EGFP	KO	110	48 hpf
4	plate 2	9.5uM	rep 1	colec10	myl7:EGFP	KO	112	48 hpf
5	plate 2	9.5uM	rep 1	colec10	myl7:EGFP	KO	116	48 hpf
6	plate 2	9.5uM	rep 1	colec10	myl7:EGFP	KO	128	48 hpf
7	plate 2	9.5uM	rep 1	colec10	myl7:EGFP	KO	122	48 hpf
8	plate 2	9.5uM	rep 1	colec10	myl7:EGFP	KO	128	48 hpf
9	plate 2	9.5uM	rep 1	colec10	myl7:EGFP	KO	120	48 hpf
10	plate 2	9.5uM	rep 1	colec10	myl7:EGFP	KO	126	48 hpf
11	plate 2	9.5uM	rep 1	colec10	myl7:EGFP	KO	128	48 hpf
12	plate 2	9.5uM	rep 1	colec10	myl7:EGFP	KO	120	48 hpf
13	plate 2	9.5uM	rep 1	colec10	myl7:EGFP	KO	134	48 hpf
14	plate 2	9.5uM	rep 1	colec10	myl7:EGFP	KO	116	48 hpf
15	plate 2	9.5uM	rep 1	colec10	myl7:EGFP	KO	116	48 hpf
16	plate 2	9.5uM	rep 1	colec10	myl7:EGFP	KO	116	48 hpf
17	plate 2	9.5uM	rep 1	colec10	myl7:EGFP	KO	136	48 hpf
18	plate 2	9.5uM	rep 1	colec10	myl7:EGFP	KO	130	48 hpf
19	plate 2	9.5uM	rep 1	colec10	myl7:EGFP	KO	110	48 hpf
20	plate 2	9.5uM	rep 1	colec10	myl7:EGFP	KO	130	48 hpf
21	plate 2	9.5uM	rep 1	colec10	myl7:EGFP	KO	114	48 hpf
22	plate 2	9.5uM	rep 1	colec10	myl7:EGFP	KO	126	48 hpf
23	plate 2	9.5uM	rep 1	colec10	myl7:EGFP	KO	138	48 hpf
24	plate 2	9.5uM	rep 1	colec10	myl7:EGFP	KO	120	48 hpf
25	plate 3	9.5uM	rep 2	colec10	myl7:EGFP	KO	96	48 hpf
26	plate 3	9.5uM	rep 2	colec10	myl7:EGFP	KO	118	48 hpf
27	plate 3	9.5uM	rep 2	colec10	myl7:EGFP	KO	106	48 hpf
28	plate 3	9.5uM	rep 2	colec10	myl7:EGFP	KO	114	48 hpf
29	plate 3	9.5uM	rep 2	colec10	myl7:EGFP	KO	106	48 hpf
30	plate 3	9.5uM	rep 2	colec10	myl7:EGFP	KO	102	48 hpf
31	plate 3	9.5uM	rep 2	colec10	myl7:EGFP	KO	102	48 hpf
32	plate 3	9.5uM	rep 2	colec10	myl7:EGFP	KO	112	48 hpf
33	plate 3	9.5uM	rep 2	colec10	myl7:EGFP	KO	110	48 hpf
34	plate 3	9.5uM	rep 2	colec10	myl7:EGFP	KO	112	48 hpf
35	plate 3	9.5uM	rep 2	colec10	myl7:EGFP	KO	108	48 hpf
36	plate 3	9.5uM	rep 2	colec10	myl7:EGFP	KO	98	48 hpf
37	plate 3	9.5uM	rep 2	colec10	myl7:EGFP	KO	106	48 hpf
38	plate 3	9.5uM	rep 2	colec10	myl7:EGFP	KO	90	48 hpf
39	plate 3	9.5uM	rep 2	colec10	myl7:EGFP	KO	100	48 hpf
40	plate 3	9.5uM	rep 2	colec10	myl7:EGFP	KO	92	48 hpf
41	plate 3	9.5uM	rep 2	colec10	myl7:EGFP	KO	114	48 hpf
42	plate 3	9.5uM	rep 2	colec10	myl7:EGFP	KO	100	48 hpf
43	plate 3	9.5uM	rep 2	colec10	myl7:EGFP	KO	104	48 hpf
44	plate 3	9.5uM	rep 2	colec10	myl7:EGFP	KO	104	48 hpf
45	plate 3	9.5uM	rep 2	colec10	myl7:EGFP	KO	104	48 hpf
46	plate 3	9.5uM	rep 2	colec10	myl7:EGFP	KO	110	48 hpf
47	plate 3	9.5uM	rep 2	colec10	myl7:EGFP	KO	112	48 hpf
48	plate 3	9.5uM	rep 2	colec10	myl7:EGFP	KO	114	48 hpf
49	plate 3	9.5uM	rep 2	colec10	myl7:EGFP	KO	94	48 hpf
50	plate 4	9.5uM	rep 1	atp1b3b	myl7:EGFP	KO	146	48 hpf
51	plate 4	9.5uM	rep 1	atp1b3b	myl7:EGFP	KO	148	48 hpf
52	plate 4	9.5uM	rep 1	atp1b3b	myl7:EGFP	KO	124	48 hpf
53	plate 4	9.5uM	rep 1	atp1b3b	myl7:EGFP	KO	128	48 hpf
54	plate 4	9.5uM	rep 1	atp1b3b	myl7:EGFP	KO	134	48 hpf
55	plate 4	9.5uM	rep 1	atp1b3b	myl7:EGFP	KO	112	48 hpf
56	plate 4	9.5uM	rep 1	atp1b3b	myl7:EGFP	KO	134	48 hpf
57	plate 4	9.5uM	rep 1	atp1b3b	myl7:EGFP	KO	110	48 hpf
58	plate 4	9.5uM	rep 1	atp1b3b	myl7:EGFP	KO	114	48 hpf
59	plate 4	9.5uM	rep 1	atp1b3b	myl7:EGFP	KO	114	48 hpf
60	plate 4	9.5uM	rep 1	atp1b3b	myl7:EGFP	KO	106	48 hpf
61	plate 4	9.5uM	rep 1	atp1b3b	myl7:EGFP	KO	116	48 hpf
62	plate 4	9.5uM	rep 1	atp1b3b	myl7:EGFP	KO	120	48 hpf
63	plate 4	9.5uM	rep 1	atp1b3b	myl7:EGFP	KO	130	48 hpf
64	plate 4	9.5uM	rep 1	atp1b3b	myl7:EGFP	KO	88	48 hpf
65	plate 4	9.5uM	rep 1	atp1b3b	myl7:EGFP	KO	112	48 hpf
66	plate 4	9.5uM	rep 1	atp1b3b	myl7:EGFP	KO	114	48 hpf
67	plate 4	9.5uM	rep 1	atp1b3b	myl7:EGFP	KO	124	48 hpf
68	plate 4	9.5uM	rep 1	atp1b3b	myl7:EGFP	KO	122	48 hpf
69	plate 4	9.5uM	rep 1	atp1b3b	myl7:EGFP	KO	126	48 hpf
70	plate 4	9.5uM	rep 1	atp1b3b	myl7:EGFP	KO	118	48 hpf
71	plate 5	9.5uM	rep 2	atp1b3b	myl7:EGFP	KO	128	48 hpf
72	plate 5	9.5uM	rep 2	atp1b3b	myl7:EGFP	KO	134	48 hpf
73	plate 5	9.5uM	rep 2	atp1b3b	myl7:EGFP	KO	114	48 hpf
74	plate 5	9.5uM	rep 2	atp1b3b	myl7:EGFP	KO	120	48 hpf
75	plate 5	9.5uM	rep 2	atp1b3b	myl7:EGFP	KO	80	48 hpf
76	plate 5	9.5uM	rep 2	atp1b3b	myl7:EGFP	KO	122	48 hpf
77	plate 5	9.5uM	rep 2	atp1b3b	myl7:EGFP	KO	114	48 hpf
78	plate 5	9.5uM	rep 2	atp1b3b	myl7:EGFP	KO	114	48 hpf
79	plate 5	9.5uM	rep 2	atp1b3b	myl7:EGFP	KO	120	48 hpf
80	plate 5	9.5uM	rep 2	atp1b3b	myl7:EGFP	KO	120	48 hpf
81	plate 5	9.5uM	rep 2	atp1b3b	myl7:EGFP	KO	118	48 hpf
82	plate 5	9.5uM	rep 2	atp1b3b	myl7:EGFP	KO	122	48 hpf
83	plate 5	9.5uM	rep 2	atp1b3b	myl7:EGFP	KO	118	48 hpf
84	plate 5	9.5uM	rep 2	atp1b3b	myl7:EGFP	KO	108	48 hpf
85	plate 5	9.5uM	rep 2	atp1b3b	myl7:EGFP	KO	122	48 hpf
86	plate 5	9.5uM	rep 2	atp1b3b	myl7:EGFP	KO	106	48 hpf
87	plate 5	9.5uM	rep 2	atp1b3b	myl7:EGFP	KO	112	48 hpf
88	plate 5	9.5uM	rep 2	atp1b3b	myl7:EGFP	KO	120	48 hpf
89	plate 5	9.5uM	rep 2	atp1b3b	myl7:EGFP	KO	124	48 hpf
90	plate 5	9.5uM	rep 2	atp1b3b	myl7:EGFP	KO	142	48 hpf
91	plate 6	9.5uM	rep 3	atp1b3b	myl7:EGFP	KO	130	48 hpf
92	plate 6	9.5uM	rep 3	atp1b3b	myl7:EGFP	KO	102	48 hpf
93	plate 6	9.5uM	rep 3	atp1b3b	myl7:EGFP	KO	96	48 hpf
94	plate 6	9.5uM	rep 3	atp1b3b	myl7:EGFP	KO	130	48 hpf
95	plate 6	9.5uM	rep 3	atp1b3b	myl7:EGFP	KO	120	48 hpf
96	plate 6	9.5uM	rep 3	atp1b3b	myl7:EGFP	KO	104	48 hpf
97	plate 6	9.5uM	rep 3	atp1b3b	myl7:EGFP	KO	124	48 hpf
98	plate 6	9.5uM	rep 3	atp1b3b	myl7:EGFP	KO	122	48 hpf
99	plate 6	9.5uM	rep 3	atp1b3b	myl7:EGFP	KO	92	48 hpf
100	plate 6	9.5uM	rep 3	atp1b3b	myl7:EGFP	KO	120	48 hpf
101	plate 6	9.5uM	rep 3	atp1b3b	myl7:EGFP	KO	110	48 hpf
102	plate 6	9.5uM	rep 3	atp1b3b	myl7:EGFP	KO	120	48 hpf
103	plate 6	9.5uM	rep 3	atp1b3b	myl7:EGFP	KO	110	48 hpf
104	plate 6	9.5uM	rep 3	atp1b3b	myl7:EGFP	KO	114	48 hpf
105	plate 6	9.5uM	rep 3	atp1b3b	myl7:EGFP	KO	106	48 hpf
106	plate 6	9.5uM	rep 3	atp1b3b	myl7:EGFP	KO	120	48 hpf
107	plate 6	9.5uM	rep 3	atp1b3b	myl7:EGFP	KO	96	48 hpf
108	plate 6	9.5uM	rep 3	atp1b3b	myl7:EGFP	KO	118	48 hpf
109	plate 6	9.5uM	rep 3	atp1b3b	myl7:EGFP	KO	116	48 hpf
110	plate 6	9.5uM	rep 3	atp1b3b	myl7:EGFP	KO	116	48 hpf
111	plate 4	9.5uM	rep 1	colec10	myl7:EGFP	KO	104	48 hpf
112	plate 4	9.5uM	rep 1	colec10	myl7:EGFP	KO	108	48 hpf
113	plate 4	9.5uM	rep 1	colec10	myl7:EGFP	KO	108	48 hpf
114	plate 4	9.5uM	rep 1	colec10	myl7:EGFP	KO	100	48 hpf
115	plate 4	9.5uM	rep 1	colec10	myl7:EGFP	KO	110	48 hpf
116	plate 4	9.5uM	rep 1	colec10	myl7:EGFP	KO	114	48 hpf
117	plate 4	9.5uM	rep 1	colec10	myl7:EGFP	KO	102	48 hpf
118	plate 4	9.5uM	rep 1	colec10	myl7:EGFP	KO	110	48 hpf
119	plate 4	9.5uM	rep 1	colec10	myl7:EGFP	KO	114	48 hpf
120	plate 4	9.5uM	rep 1	colec10	myl7:EGFP	KO	114	48 hpf
121	plate 4	9.5uM	rep 1	colec10	myl7:EGFP	KO	114	48 hpf
122	plate 4	9.5uM	rep 1	colec10	myl7:EGFP	KO	98	48 hpf
123	plate 4	9.5uM	rep 1	colec10	myl7:EGFP	KO	110	48 hpf
124	plate 4	9.5uM	rep 1	colec10	myl7:EGFP	KO	108	48 hpf
125	plate 4	9.5uM	rep 1	colec10	myl7:EGFP	KO	114	48 hpf
126	plate 4	9.5uM	rep 1	colec10	myl7:EGFP	KO	100	48 hpf
127	plate 4	9.5uM	rep 1	colec10	myl7:EGFP	KO	104	48 hpf
128	plate 4	9.5uM	rep 1	colec10	myl7:EGFP	KO	108	48 hpf
129	plate 4	9.5uM	rep 1	colec10	myl7:EGFP	KO	102	48 hpf
130	plate 4	9.5uM	rep 1	colec10	myl7:EGFP	KO	100	48 hpf
131	plate 6	9.5uM	rep 3	colec10	myl7:EGFP	KO	106	48 hpf
132	plate 6	9.5uM	rep 3	colec10	myl7:EGFP	KO	118	48 hpf
133	plate 6	9.5uM	rep 3	colec10	myl7:EGFP	KO	100	48 hpf
134	plate 6	9.5uM	rep 3	colec10	myl7:EGFP	KO	114	48 hpf
135	plate 6	9.5uM	rep 3	colec10	myl7:EGFP	KO	120	48 hpf
136	plate 6	9.5uM	rep 3	colec10	myl7:EGFP	KO	118	48 hpf
137	plate 6	9.5uM	rep 3	colec10	myl7:EGFP	KO	100	48 hpf
138	plate 6	9.5uM	rep 3	colec10	myl7:EGFP	KO	124	48 hpf
139	plate 6	9.5uM	rep 3	colec10	myl7:EGFP	KO	116	48 hpf
140	plate 6	9.5uM	rep 3	colec10	myl7:EGFP	KO	110	48 hpf
141	plate 6	9.5uM	rep 3	colec10	myl7:EGFP	KO	106	48 hpf
142	plate 6	9.5uM	rep 3	colec10	myl7:EGFP	KO	114	48 hpf
143	plate 6	9.5uM	rep 3	colec10	myl7:EGFP	KO	108	48 hpf
144	plate 6	9.5uM	rep 3	colec10	myl7:EGFP	KO	118	48 hpf
145	plate 6	9.5uM	rep 3	colec10	myl7:EGFP	KO	110	48 hpf
146	plate 6	9.5uM	rep 3	colec10	myl7:EGFP	KO	112	48 hpf
147	plate 6	9.5uM	rep 3	colec10	myl7:EGFP	KO	106	48 hpf
148	plate 6	9.5uM	rep 3	colec10	myl7:EGFP	KO	116	48 hpf
149	plate 6	9.5uM	rep 3	colec10	myl7:EGFP	KO	112	48 hpf
150	plate 6	9.5uM	rep 3	colec10	myl7:EGFP	KO	110	48 hpf
151	plate 7	9.5uM	rep 4	colec10	myl7:EGFP	KO	114	48 hpf
152	plate 7	9.5uM	rep 4	colec10	myl7:EGFP	KO	116	48 hpf
153	plate 7	9.5uM	rep 4	colec10	myl7:EGFP	KO	104	48 hpf
154	plate 7	9.5uM	rep 4	colec10	myl7:EGFP	KO	98	48 hpf
155	plate 7	9.5uM	rep 4	colec10	myl7:EGFP	KO	106	48 hpf
156	plate 7	9.5uM	rep 4	colec10	myl7:EGFP	KO	102	48 hpf
157	plate 7	9.5uM	rep 4	colec10	myl7:EGFP	KO	110	48 hpf
158	plate 7	9.5uM	rep 4	colec10	myl7:EGFP	KO	108	48 hpf
159	plate 7	9.5uM	rep 4	colec10	myl7:EGFP	KO	104	48 hpf
160	plate 7	9.5uM	rep 4	colec10	myl7:EGFP	KO	108	48 hpf
161	plate 7	9.5uM	rep 4	colec10	myl7:EGFP	KO	104	48 hpf
162	plate 7	9.5uM	rep 4	colec10	myl7:EGFP	KO	108	48 hpf
163	plate 7	9.5uM	rep 4	colec10	myl7:EGFP	KO	100	48 hpf
164	plate 7	9.5uM	rep 4	colec10	myl7:EGFP	KO	112	48 hpf
165	plate 7	9.5uM	rep 4	colec10	myl7:EGFP	KO	106	48 hpf
166	plate 7	9.5uM	rep 4	colec10	myl7:EGFP	KO	110	48 hpf
167	plate 7	9.5uM	rep 4	colec10	myl7:EGFP	KO	108	48 hpf
168	plate 7	9.5uM	rep 4	colec10	myl7:EGFP	KO	104	48 hpf
169	plate 7	9.5uM	rep 4	colec10	myl7:EGFP	KO	106	48 hpf
170	plate 7	9.5uM	rep 4	colec10	myl7:EGFP	KO	108	48 hpf
171	plate 1	9.5uM	rep 1	scramble	myl7:EGFP	KO	136	48 hpf
172	plate 1	9.5uM	rep 1	scramble	myl7:EGFP	KO	140	48 hpf
173	plate 1	9.5uM	rep 1	scramble	myl7:EGFP	KO	138	48 hpf
174	plate 1	9.5uM	rep 1	scramble	myl7:EGFP	KO	150	48 hpf
175	plate 1	9.5uM	rep 1	scramble	myl7:EGFP	KO	140	48 hpf
176	plate 1	9.5uM	rep 1	scramble	myl7:EGFP	KO	142	48 hpf
177	plate 1	9.5uM	rep 1	scramble	myl7:EGFP	KO	126	48 hpf
178	plate 1	9.5uM	rep 1	scramble	myl7:EGFP	KO	142	48 hpf
179	plate 1	9.5uM	rep 1	scramble	myl7:EGFP	KO	142	48 hpf
180	plate 1	9.5uM	rep 1	scramble	myl7:EGFP	KO	140	48 hpf
181	plate 2	9.5uM	rep 2	scramble	myl7:EGFP	KO	154	48 hpf
182	plate 2	9.5uM	rep 2	scramble	myl7:EGFP	KO	150	48 hpf
183	plate 2	9.5uM	rep 2	scramble	myl7:EGFP	KO	150	48 hpf
184	plate 2	9.5uM	rep 2	scramble	myl7:EGFP	KO	146	48 hpf
185	plate 2	9.5uM	rep 2	scramble	myl7:EGFP	KO	150	48 hpf
186	plate 2	9.5uM	rep 2	scramble	myl7:EGFP	KO	146	48 hpf
187	plate 2	9.5uM	rep 2	scramble	myl7:EGFP	KO	142	48 hpf
188	plate 2	9.5uM	rep 2	scramble	myl7:EGFP	KO	146	48 hpf
189	plate 2	9.5uM	rep 2	scramble	myl7:EGFP	KO	144	48 hpf
190	plate 2	9.5uM	rep 2	scramble	myl7:EGFP	KO	150	48 hpf
191	plate 3	9.5uM	rep 3	scramble	myl7:EGFP	KO	146	48 hpf
192	plate 3	9.5uM	rep 3	scramble	myl7:EGFP	KO	152	48 hpf
193	plate 3	9.5uM	rep 3	scramble	myl7:EGFP	KO	148	48 hpf
194	plate 3	9.5uM	rep 3	scramble	myl7:EGFP	KO	150	48 hpf
195	plate 3	9.5uM	rep 3	scramble	myl7:EGFP	KO	142	48 hpf
196	plate 3	9.5uM	rep 3	scramble	myl7:EGFP	KO	140	48 hpf
197	plate 3	9.5uM	rep 3	scramble	myl7:EGFP	KO	144	48 hpf
198	plate 3	9.5uM	rep 3	scramble	myl7:EGFP	KO	140	48 hpf
199	plate 3	9.5uM	rep 3	scramble	myl7:EGFP	KO	144	48 hpf
200	plate 3	9.5uM	rep 3	scramble	myl7:EGFP	KO	142	48 hpf
201	plate 4	9.5uM	rep 4	scramble	myl7:EGFP	KO	156	48 hpf
202	plate 4	9.5uM	rep 4	scramble	myl7:EGFP	KO	156	48 hpf
203	plate 4	9.5uM	rep 4	scramble	myl7:EGFP	KO	152	48 hpf
204	plate 4	9.5uM	rep 4	scramble	myl7:EGFP	KO	150	48 hpf
205	plate 4	9.5uM	rep 4	scramble	myl7:EGFP	KO	152	48 hpf
206	plate 4	9.5uM	rep 4	scramble	myl7:EGFP	KO	144	48 hpf
207	plate 4	9.5uM	rep 4	scramble	myl7:EGFP	KO	148	48 hpf
208	plate 4	9.5uM	rep 4	scramble	myl7:EGFP	KO	146	48 hpf
209	plate 4	9.5uM	rep 4	scramble	myl7:EGFP	KO	150	48 hpf
210	plate 4	9.5uM	rep 4	scramble	myl7:EGFP	KO	152	48 hpf
211	plate 2	9.5uM	rep 1	uninjected	myl7:EGFP	uninjected	150	48 hpf
212	plate 2	9.5uM	rep 1	uninjected	myl7:EGFP	uninjected	146	48 hpf
213	plate 2	9.5uM	rep 1	uninjected	myl7:EGFP	uninjected	150	48 hpf
214	plate 2	9.5uM	rep 1	uninjected	myl7:EGFP	uninjected	150	48 hpf
215	plate 2	9.5uM	rep 1	uninjected	myl7:EGFP	uninjected	150	48 hpf
216	plate 2	9.5uM	rep 1	uninjected	myl7:EGFP	uninjected	138	48 hpf
217	plate 2	9.5uM	rep 1	uninjected	myl7:EGFP	uninjected	150	48 hpf
218	plate 2	9.5uM	rep 1	uninjected	myl7:EGFP	uninjected	142	48 hpf
219	plate 2	9.5uM	rep 1	uninjected	myl7:EGFP	uninjected	142	48 hpf
220	plate 2	9.5uM	rep 1	uninjected	myl7:EGFP	uninjected	154	48 hpf
235	plate 3	9.5uM	rep 2	uninjected	myl7:EGFP	uninjected	150	48 hpf
236	plate 3	9.5uM	rep 2	uninjected	myl7:EGFP	uninjected	144	48 hpf
237	plate 3	9.5uM	rep 2	uninjected	myl7:EGFP	uninjected	142	48 hpf
238	plate 3	9.5uM	rep 2	uninjected	myl7:EGFP	uninjected	142	48 hpf
239	plate 3	9.5uM	rep 2	uninjected	myl7:EGFP	uninjected	138	48 hpf
240	plate 3	9.5uM	rep 2	uninjected	myl7:EGFP	uninjected	140	48 hpf
241	plate 3	9.5uM	rep 2	uninjected	myl7:EGFP	uninjected	136	48 hpf
242	plate 3	9.5uM	rep 2	uninjected	myl7:EGFP	uninjected	130	48 hpf
243	plate 3	9.5uM	rep 2	uninjected	myl7:EGFP	uninjected	142	48 hpf
244	plate 3	9.5uM	rep 2	uninjected	myl7:EGFP	uninjected	130	48 hpf
260	plate 4	9.5uM	rep 1	uninjected	myl7:EGFP	uninjected	142	48 hpf
261	plate 4	9.5uM	rep 1	uninjected	myl7:EGFP	uninjected	142	48 hpf
262	plate 4	9.5uM	rep 1	uninjected	myl7:EGFP	uninjected	140	48 hpf
263	plate 4	9.5uM	rep 1	uninjected	myl7:EGFP	uninjected	144	48 hpf
264	plate 4	9.5uM	rep 1	uninjected	myl7:EGFP	uninjected	150	48 hpf
265	plate 4	9.5uM	rep 1	uninjected	myl7:EGFP	uninjected	140	48 hpf
266	plate 4	9.5uM	rep 1	uninjected	myl7:EGFP	uninjected	140	48 hpf
267	plate 4	9.5uM	rep 1	uninjected	myl7:EGFP	uninjected	146	48 hpf
268	plate 4	9.5uM	rep 1	uninjected	myl7:EGFP	uninjected	146	48 hpf
269	plate 4	9.5uM	rep 1	uninjected	myl7:EGFP	uninjected	146	48 hpf
281	plate 5	9.5uM	rep 2	uninjected	myl7:EGFP	uninjected	132	48 hpf
282	plate 5	9.5uM	rep 2	uninjected	myl7:EGFP	uninjected	144	48 hpf
283	plate 5	9.5uM	rep 2	uninjected	myl7:EGFP	uninjected	136	48 hpf
284	plate 5	9.5uM	rep 2	uninjected	myl7:EGFP	uninjected	140	48 hpf
285	plate 5	9.5uM	rep 2	uninjected	myl7:EGFP	uninjected	134	48 hpf
286	plate 5	9.5uM	rep 2	uninjected	myl7:EGFP	uninjected	128	48 hpf
287	plate 5	9.5uM	rep 2	uninjected	myl7:EGFP	uninjected	126	48 hpf
288	plate 5	9.5uM	rep 2	uninjected	myl7:EGFP	uninjected	120	48 hpf
289	plate 5	9.5uM	rep 2	uninjected	myl7:EGFP	uninjected	130	48 hpf
290	plate 5	9.5uM	rep 2	uninjected	myl7:EGFP	uninjected	120	48 hpf
301	plate 6	9.5uM	rep 3	uninjected	myl7:EGFP	uninjected	154	48 hpf
302	plate 6	9.5uM	rep 3	uninjected	myl7:EGFP	uninjected	154	48 hpf
303	plate 6	9.5uM	rep 3	uninjected	myl7:EGFP	uninjected	128	48 hpf
304	plate 6	9.5uM	rep 3	uninjected	myl7:EGFP	uninjected	154	48 hpf
305	plate 6	9.5uM	rep 3	uninjected	myl7:EGFP	uninjected	128	48 hpf
306	plate 6	9.5uM	rep 3	uninjected	myl7:EGFP	uninjected	128	48 hpf
307	plate 6	9.5uM	rep 3	uninjected	myl7:EGFP	uninjected	128	48 hpf
308	plate 6	9.5uM	rep 3	uninjected	myl7:EGFP	uninjected	134	48 hpf
309	plate 6	9.5uM	rep 3	uninjected	myl7:EGFP	uninjected	140	48 hpf
310	plate 6	9.5uM	rep 3	uninjected	myl7:EGFP	uninjected	112	48 hpf
321	plate 4	9.5uM	rep 1	uninjected	myl7:EGFP	uninjected	128	48 hpf
322	plate 4	9.5uM	rep 1	uninjected	myl7:EGFP	uninjected	140	48 hpf
323	plate 4	9.5uM	rep 1	uninjected	myl7:EGFP	uninjected	134	48 hpf
324	plate 4	9.5uM	rep 1	uninjected	myl7:EGFP	uninjected	146	48 hpf
325	plate 4	9.5uM	rep 1	uninjected	myl7:EGFP	uninjected	134	48 hpf
326	plate 4	9.5uM	rep 1	uninjected	myl7:EGFP	uninjected	134	48 hpf
327	plate 4	9.5uM	rep 1	uninjected	myl7:EGFP	uninjected	130	48 hpf
328	plate 4	9.5uM	rep 1	uninjected	myl7:EGFP	uninjected	132	48 hpf
329	plate 4	9.5uM	rep 1	uninjected	myl7:EGFP	uninjected	134	48 hpf
330	plate 4	9.5uM	rep 1	uninjected	myl7:EGFP	uninjected	140	48 hpf
341	plate 6	9.5uM	rep 3	uninjected	myl7:EGFP	uninjected	152	48 hpf
342	plate 6	9.5uM	rep 3	uninjected	myl7:EGFP	uninjected	156	48 hpf
343	plate 6	9.5uM	rep 3	uninjected	myl7:EGFP	uninjected	140	48 hpf
344	plate 6	9.5uM	rep 3	uninjected	myl7:EGFP	uninjected	150	48 hpf
345	plate 6	9.5uM	rep 3	uninjected	myl7:EGFP	uninjected	154	48 hpf
346	plate 6	9.5uM	rep 3	uninjected	myl7:EGFP	uninjected	146	48 hpf
347	plate 6	9.5uM	rep 3	uninjected	myl7:EGFP	uninjected	150	48 hpf
348	plate 6	9.5uM	rep 3	uninjected	myl7:EGFP	uninjected	140	48 hpf
349	plate 6	9.5uM	rep 3	uninjected	myl7:EGFP	uninjected	146	48 hpf
350	plate 6	9.5uM	rep 3	uninjected	myl7:EGFP	uninjected	148	48 hpf
361	plate 7	9.5uM	rep 4	uninjected	myl7:EGFP	uninjected	142	48 hpf
362	plate 7	9.5uM	rep 4	uninjected	myl7:EGFP	uninjected	152	48 hpf
363	plate 7	9.5uM	rep 4	uninjected	myl7:EGFP	uninjected	150	48 hpf
364	plate 7	9.5uM	rep 4	uninjected	myl7:EGFP	uninjected	146	48 hpf
365	plate 7	9.5uM	rep 4	uninjected	myl7:EGFP	uninjected	152	48 hpf
366	plate 7	9.5uM	rep 4	uninjected	myl7:EGFP	uninjected	142	48 hpf
367	plate 7	9.5uM	rep 4	uninjected	myl7:EGFP	uninjected	140	48 hpf
368	plate 7	9.5uM	rep 4	uninjected	myl7:EGFP	uninjected	146	48 hpf
369	plate 7	9.5uM	rep 4	uninjected	myl7:EGFP	uninjected	142	48 hpf
370	plate 7	9.5uM	rep 4	uninjected	myl7:EGFP	uninjected	146	48 hpf
381	plate 1	9.5uM	rep 1	uninjected	myl7:EGFP	uninjected	148	48 hpf
382	plate 1	9.5uM	rep 1	uninjected	myl7:EGFP	uninjected	156	48 hpf
383	plate 1	9.5uM	rep 1	uninjected	myl7:EGFP	uninjected	158	48 hpf
384	plate 1	9.5uM	rep 1	uninjected	myl7:EGFP	uninjected	150	48 hpf
385	plate 1	9.5uM	rep 1	uninjected	myl7:EGFP	uninjected	160	48 hpf
386	plate 1	9.5uM	rep 1	uninjected	myl7:EGFP	uninjected	156	48 hpf
387	plate 1	9.5uM	rep 1	uninjected	myl7:EGFP	uninjected	140	48 hpf
388	plate 1	9.5uM	rep 1	uninjected	myl7:EGFP	uninjected	140	48 hpf
389	plate 1	9.5uM	rep 1	uninjected	myl7:EGFP	uninjected	140	48 hpf
390	plate 1	9.5uM	rep 1	uninjected	myl7:EGFP	uninjected	144	48 hpf
391	plate 2	9.5uM	rep 2	uninjected	myl7:EGFP	uninjected	150	48 hpf
392	plate 2	9.5uM	rep 2	uninjected	myl7:EGFP	uninjected	144	48 hpf
393	plate 2	9.5uM	rep 2	uninjected	myl7:EGFP	uninjected	136	48 hpf
394	plate 2	9.5uM	rep 2	uninjected	myl7:EGFP	uninjected	150	48 hpf
395	plate 2	9.5uM	rep 2	uninjected	myl7:EGFP	uninjected	150	48 hpf
396	plate 2	9.5uM	rep 2	uninjected	myl7:EGFP	uninjected	146	48 hpf
397	plate 2	9.5uM	rep 2	uninjected	myl7:EGFP	uninjected	150	48 hpf
398	plate 2	9.5uM	rep 2	uninjected	myl7:EGFP	uninjected	148	48 hpf
399	plate 2	9.5uM	rep 2	uninjected	myl7:EGFP	uninjected	146	48 hpf
400	plate 2	9.5uM	rep 2	uninjected	myl7:EGFP	uninjected	148	48 hpf
401	plate 3	9.5uM	rep 3	uninjected	myl7:EGFP	uninjected	154	48 hpf
402	plate 3	9.5uM	rep 3	uninjected	myl7:EGFP	uninjected	140	48 hpf
403	plate 3	9.5uM	rep 3	uninjected	myl7:EGFP	uninjected	154	48 hpf
404	plate 3	9.5uM	rep 3	uninjected	myl7:EGFP	uninjected	142	48 hpf
405	plate 3	9.5uM	rep 3	uninjected	myl7:EGFP	uninjected	146	48 hpf
406	plate 3	9.5uM	rep 3	uninjected	myl7:EGFP	uninjected	136	48 hpf
407	plate 3	9.5uM	rep 3	uninjected	myl7:EGFP	uninjected	150	48 hpf
408	plate 3	9.5uM	rep 3	uninjected	myl7:EGFP	uninjected	156	48 hpf
409	plate 3	9.5uM	rep 3	uninjected	myl7:EGFP	uninjected	152	48 hpf
410	plate 3	9.5uM	rep 3	uninjected	myl7:EGFP	uninjected	150	48 hpf
411	plate 4	9.5uM	rep 4	uninjected	myl7:EGFP	uninjected	152	48 hpf
412	plate 4	9.5uM	rep 4	uninjected	myl7:EGFP	uninjected	160	48 hpf
413	plate 4	9.5uM	rep 4	uninjected	myl7:EGFP	uninjected	156	48 hpf
414	plate 4	9.5uM	rep 4	uninjected	myl7:EGFP	uninjected	156	48 hpf
415	plate 4	9.5uM	rep 4	uninjected	myl7:EGFP	uninjected	144	48 hpf
416	plate 4	9.5uM	rep 4	uninjected	myl7:EGFP	uninjected	156	48 hpf
417	plate 4	9.5uM	rep 4	uninjected	myl7:EGFP	uninjected	152	48 hpf
418	plate 4	9.5uM	rep 4	uninjected	myl7:EGFP	uninjected	152	48 hpf
419	plate 4	9.5uM	rep 4	uninjected	myl7:EGFP	uninjected	156	48 hpf
420	plate 4	9.5uM	rep 4	uninjected	myl7:EGFP	uninjected	150	48 hpf

## Sheet: 72 pf (pyHeart4fish)
condition	line	stage	Project_name	Camera	Number_images	Heart_size (µm^2)	x_distance (µm)	y_distance (µm)	Round_shape	max_dilated_atrium_area (µm^2)	max_contracted_atrium_area (µm^2)	relative atrium_contractility (%)	atrium_ejection_fraction (µm^3)	max_dilated_ventricle_area (µm^2)	max_contracted_ventricle_area (µm^2)	relative ventricle_contractility (%)	ventricle_ejection_fraction (µm^3)	Freq_atrium (s^-1)	Freq_fft_atrium (s^-1)	Freq_ventr (s^-1)	Freq_fft_ventr (s^-1)	phase_shift (s)	arrhythmia score (norm < 0.7)	conduction_score (norm < 0.5)	Atrium_fit_score_total	Auto_Corr_atrium	Ventricle_fit_score_total	Auto_Corr_ventr	hr	comment
p3_atp1b3b_KO_1	myl7:EGFP	72 hpf	atp1b3b	Basler_acA1440-220um__40263993__20240106	333	6377.4	126.4	103.7	1	5619	3982	29.1333	169924	5066	2935	42.0647	201571	2.64	1.3	2.5	1.3	0.24	0.45	0.14	0.92	0.94	0.24	0.98	154.2
p3_atp1b3b_KO_2	myl7:EGFP	72 hpf	atp1b3b	Basler_acA1440-220um__40263993__20240106	333	5380.3	161.7	78.1	0	9523	4062.5	57.3401	670376	7221	2896	59.8948	457768	2.97	1.38	2.96	1.38	0.18	0.52	0.01	0.21	1.06	0.26	1	177.9
p3_atp1b3b_KO_3	myl7:EGFP	72 hpf	atp1b3b	Basler_acA1440-220um__40263993__20240106	333	5963.8	111.5	95.5	1	3904	2735.5	29.9308	100858	5492	2811	48.8165	257965	2.95	1.45	2.95	1.45	0.24	0.21	0	0.95	1.01	0.95	0.98	177
p3_atp1b3b_KO_4	myl7:EGFP	72 hpf	atp1b3b	Basler_acA1440-220um__40263993__20240106	333	6037	74.4	125.8	1	4298	3207	25.3839	100160	4705	2656	43.5494	185849	2.42	1.18	2.42	1.18	0.3	0.21	0	0.94	1.01	0.97	1.01	145.2
p3_atp1b3b_KO_5	myl7:EGFP	72 hpf	atp1b3b	Basler_acA1440-220um__40263993__20240106	333	6203.9	81.8	190.2	1	8028	5314	33.8067	331926	5935	2705	54.4229	316540	2.41	1.25	2.4	1.25	0.18	0.8	0.01	0.21	0.92	0.24	0.94	144.3
p3_atp1b3b_KO_6	myl7:EGFP	72 hpf	atp1b3b	Basler_acA1440-220um__40263993__20240106	333	10451.3	158.4	116.9	1	7784	4960	36.2795	337440	8644	4600	46.7839	491672	2.89	1.4	2.74	1.4	0.24	0.21	0.15	0.92	1	0.2	1.01	168.9
p3_atp1b3b_WT_1	myl7:EGFP	72 hpf	uninjected_1	Basler_acA1440-220um__40263993__20240106	333	10482.6	154	142.6	1	7094	5913.5	16.6408	142755	8062	5242	34.9789	344347	2.44	1.2	2.44	1.2	0.36	0.26	0	0.94	0.96	0.97	0.97	146.4
p3_atp1b3b_WT_2	myl7:EGFP	72 hpf	uninjected_2	Basler_acA1440-220um__40263993__20240106	333	9481.2	180.6	89.8	0	5746	4463	22.3286	137407	7499	5599	25.3367	230436	2.41	1.25	2.41	1.25	0.3	0.48	0	0.23	0.96	0.24	1.02	144.6
p3_atp1b3b_WT_3	myl7:EGFP	72 hpf	uninjected_3	Basler_acA1440-220um__40263993__20240106	333	7661.1	95.5	168.3	1	8397	5221.5	37.8171	392155	9620	3264	66.0707	757068	2.26	1.1	2.26	1.1	0.24	0.57	0	0.85	0.96	0.93	0.96	135.6
p3_atp1b3b_WT_5	myl7:EGFP	72 hpf	uninjected_5	Basler_acA1440-220um__40263993__20240106	333	5125.1	130.3	124	1	8591	4058	52.7645	537775	8373	2557	69.4614	636865	2.74	1.35	2.74	1.35	0.24	0.24	0	0.87	1.03	0.93	0.98	164.4
p3_atp1b3b_WT_6	myl7:EGFP	72 hpf	uninjected_6	Basler_acA1440-220um__40263993__20240106	333	14856.5	184	141.4	1	10399	6450	37.9748	542431	11697	7489	35.975	616971	2.74	1.4	2.74	1.4	0.24	0.31	0	0.22	0.98	0.24	0.98	164.4
p3_atp1b3b_WT_7	myl7:EGFP	72 hpf	uninjected_7	Basler_acA1440-220um__40263993__20240106	333	5093.2	113.9	112.7	1	5825	3643	37.4592	224692	6109	2637	56.8342	342065	3.24	1.58	3.24	1.58	0.18	0.38	0	0.89	0.96	0.95	1.05	194.4
p4_atp1b3b_KO_1	myl7:EGFP	72 hpf	atp1b3b	Basler_acA1440-220um__40263993__20240106	333	6310.1	109.2	152.7	1	10510	4776	54.5576	747405	6564	3456	47.3492	328635	2.72	1.4	2.73	1.4	0.24	0.2	0.01	0.26	0.96	0.24	1.01	163.5
p4_atp1b3b_KO_2	myl7:EGFP	72 hpf	atp1b3b	Basler_acA1440-220um__40263993__20240106	333	6674.4	141.4	102.3	1	5125	3529	31.1415	157253	5599	3465	38.1139	214989	2.96	1.45	2.96	1.45	0.24	0.26	0	0.95	0.96	0.95	0.94	177.6
p4_atp1b3b_KO_3	myl7:EGFP	72 hpf	atp1b3b	Basler_acA1440-220um__40263993__20240106	333	11133.4	218.9	86.6	0	8884	6414	27.8028	323680	10342	5472	47.0895	646956	2.46	1.28	2.46	1.28	0.24	0.36	0	0.2	1.16	0.21	0.99	147.6
p4_atp1b3b_KO_4	myl7:EGFP	72 hpf	atp1b3b	Basler_acA1440-220um__40263993__20240106	333	7576.4	132.5	119.4	1	6806	4903.5	27.9533	218117	5630	3729	33.7655	194724	2.38	1.15	2.38	1.15	0.18	0.67	0	0.89	0.96	0.96	0.97	142.8
p4_atp1b3b_KO_5	myl7:EGFP	72 hpf	atp1b3b	Basler_acA1440-220um__40263993__20240106	333	5472.6	118.4	111.9	1	5861	4130	29.5342	183287	4299	2625	38.9393	147380	2.94	1.45	2.94	1.45	0.24	0.44	0	0.91	1	0.94	1.04	176.4
p4_atp1b3b_KO_6	myl7:EGFP	72 hpf	atp1b3b	Basler_acA1440-220um__40263993__20240106	333	9382.1	148.4	115.8	1	6328	4907	22.4558	159649	7027	4830	31.2651	253377	2.44	1.25	2.44	1.25	0.24	0.28	0	0.21	0.9	0.23	0.9	146.4
p4_atp1b3b_WT_1	myl7:EGFP	72 hpf	uninjected_1	Basler_acA1440-220um__40263993__20240106	333	4965.5	157.2	81.3	0	5488	2816	48.688	257123	5492	2957	46.158	246205	3.44	1.68	3.29	1.68	0.12	0.79	0.15	0.78	0.91	0.22	1	201.9
p4_atp1b3b_WT_2	myl7:EGFP	72 hpf	uninjected_2	Basler_acA1440-220um__40263993__20240106	333	13726.1	157.6	140.2	1	9080	6524	28.1498	338273	13418	5946	55.6864	1.09579e+06	3.62	1.75	3.62	1.75	0.24	0.43	0	0.96	0.97	0.89	0.9	217.2
p4_atp1b3b_WT_3	myl7:EGFP	72 hpf	uninjected_3	Basler_acA1440-220um__40263993__20240106	333	7874	151.8	93.9	0	7713	5200	32.5814	302407	6562	4144	36.8485	264797	2.99	1.45	2.99	1.45	0.24	0.28	0	0.93	1.05	0.94	1.09	179.4
p4_atp1b3b_WT_4	myl7:EGFP	72 hpf	uninjected_4	Basler_acA1440-220um__40263993__20240106	333	8425.8	168	88.3	0	6371	4540	28.7396	202621	7757	5199	32.9767	308320	3.23	1.58	3.23	1.58	0.24	0.23	0	0.92	0.98	0.97	1	193.8
p4_atp1b3b_WT_5	myl7:EGFP	72 hpf	uninjected_5	Basler_acA1440-220um__40263993__20240106	333	7215.1	171.7	86.3	0	7157	4581.5	35.9857	295368	7084	3853	45.6098	357070	3.26	1.65	3.26	1.65	0.18	0.4	0	0.21	0.97	0.23	1.06	195.6
p4_atp1b3b_WT_6	myl7:EGFP	72 hpf	uninjected_6	Basler_acA1440-220um__40263993__20240106	333	11250.7	96.7	185.9	1	6999	5924.5	15.3522	129523	8514	5513	35.2478	376260	3.75	1.83	3.75	1.83	0.18	0.41	0	0.92	1.06	0.96	1.01	225
p5_colec10_KO_1	myl7:EGFP	72 hpf	colec10	Basler_acA1440-220um__40263993__20240106	333	7369.3	123.6	109.6	1	5399	3578	33.7285	182684	6227	4477	28.1034	191823	2.43	1.2	2.43	1.2	0.3	0.4	0	0.91	1.03	0.98	0.98	145.8
p5_colec10_KO_2	myl7:EGFP	72 hpf	colec10	Basler_acA1440-220um__40263993__20240106	333	9795.6	83.4	204	1	9647	6387	33.7929	437079	9428	5497	41.695	507882	2.79	1.35	2.79	1.35	0.18	0.38	0	0.91	0.95	0.97	0.97	167.4
p5_colec10_KO_3	myl7:EGFP	72 hpf	colec10	Basler_acA1440-220um__40263993__20240106	333	14739.5	183.3	127.5	0	10646	8139	23.5488	364177	11227	7733	31.1214	509565	2.23	1.15	2.38	1.15	0.24	0.42	0.15	0.22	0.97	0.98	1.33	138.3
p5_colec10_KO_4	myl7:EGFP	72 hpf	colec10	Basler_acA1440-220um__40263993__20240106	333	5054.4	75.9	198.1	1	9010	6042	32.9412	385592	5544	3344	39.6825	219421	2.8	1.35	2.79	1.35	0.18	0.82	0.01	0.77	0.89	0.97	1.13	167.7
p5_colec10_KO_5	myl7:EGFP	72 hpf	colec10	Basler_acA1440-220um__40263993__20240106	333	8480.9	174	79.3	0	6948	5152	25.8492	209351	6066	3753	38.1306	242532	2.92	1.43	2.77	1.43	0.18	0.67	0.15	0.88	1.03	0.23	0.98	170.7
p5_colec10_KO_6	myl7:EGFP	72 hpf	colec10	Basler_acA1440-220um__40263993__20240106	333	5584.3	123.5	107.6	1	6490	4763	26.6102	194122	5812	3878	33.276	201589	2.7	1.3	2.7	1.3	0.24	0.42	0	0.88	0.92	0.95	0.99	162
p5_colec10_WT_1	myl7:EGFP	72 hpf	uninjected_1	Basler_acA1440-220um__40263993__20240106	333	4546.5	103.9	121.8	1	16283	2337	85.6476	1.96481e+06	6668	2409	63.8722	426257	3	1.45	3	1.45	0.24	0.29	0	0.91	0.96	0.96	0.97	180
p5_colec10_WT_2	myl7:EGFP	72 hpf	uninjected_2	Basler_acA1440-220um__40263993__20240106	333	7671.8	118.7	133.8	1	5989	4038	32.5764	206885	7528	4615	38.6955	339645	2.92	1.43	2.92	1.43	0.24	0.22	0	0.93	1	0.97	0.99	175.2
p5_colec10_WT_3	myl7:EGFP	72 hpf	uninjected_3	Basler_acA1440-220um__40263993__20240106	333	10537.7	176.3	89.5	0	6825	4930.5	27.7582	217630	8543	5534	35.2218	377936	3.33	1.63	3.33	1.63	0.18	0.17	0	0.92	0.97	0.96	0.98	199.8
p5_colec10_WT_4	myl7:EGFP	72 hpf	uninjected_4	Basler_acA1440-220um__40263993__20240106	333	8514.6	126.6	123.2	1	9365	4348	53.5718	619574	8069	5359	33.5853	332512	3.21	1.65	3.34	1.63	0.18	0.47	0.15	0.21	0.88	0.97	0.97	196.5
p5_colec10_WT_5	myl7:EGFP	72 hpf	uninjected_5	Basler_acA1440-220um__40263993__20240106	333	6062.6	76.2	169	1	6406	4289.5	33.0393	231782	7133	3991	44.0488	350304	3.21	1.55	3.21	1.55	0.12	0.64	0	0.9	1	0.96	1.14	192.6
p5_colec10_WT_6	myl7:EGFP	72 hpf	uninjected_6	Basler_acA1440-220um__40263993__20240106	333	7191.5	137.6	119.4	1	7523	4284.5	43.048	372063	8732	4903	43.8502	472648	2.96	1.5	2.96	1.5	0.24	0.22	0	0.19	1.34	0.2	1.34	177.6
p6_colec10_KO_1	myl7:EGFP	72 hpf	colec10	Basler_acA1440-220um__40263993__20240106	333	10266.7	210.3	220	1	23864	19365	18.8527	991707	10462	5660	45.8994	644276	2.47	1.2	2.47	1.2	0.18	0.76	0	0.79	0.88	0.94	0.95	148.2
p6_colec10_KO_2	myl7:EGFP	72 hpf	colec10	Basler_acA1440-220um__40263993__20240106	333	7228.8	163.7	122.9	1	9234	5435	41.1414	486648	9585	4544	52.5926	632093	2.76	1.35	2.76	1.35	0.24	0.29	0	0.89	0.97	0.97	0.97	165.6
p6_colec10_KO_3	myl7:EGFP	72 hpf	colec10	Basler_acA1440-220um__40263993__20240106	333	9496.6	180.6	87.5	0	7789	5376	30.9796	293246	7196	4683	34.9222	289962	2.76	1.35	2.75	1.35	0.24	0.35	0.01	0.87	0.9	0.92	0.95	165.3
p6_colec10_KO_4	myl7:EGFP	72 hpf	colec10	Basler_acA1440-220um__40263993__20240106	333	10703.1	186.5	119.3	0	9497	6622.5	30.2675	386576	8621	5060	41.3061	440518	2.51	1.23	2.51	1.23	0.3	0.32	0	0.91	1.12	0.98	0.98	150.6
p6_colec10_KO_5	myl7:EGFP	72 hpf	colec10	Basler_acA1440-220um__40263993__20240106	333	9851.8	147.9	107.8	1	6432	4897	23.865	173160	6849	4954	27.6683	218129	2.93	1.43	2.93	1.43	0.18	0.46	0	0.91	0.98	0.96	0.96	175.8
p6_colec10_KO_6	myl7:EGFP	72 hpf	colec10	Basler_acA1440-220um__40263993__20240106	333	6652	173.5	72.1	0	6594	3416	48.1953	335802	6313	4297	31.9341	219921	2.54	1.25	2.54	1.25	0.24	0.37	0	0.85	0.94	0.94	0.96	152.4
p6_colec10_WT_1	myl7:EGFP	72 hpf	uninjected_1	Basler_acA1440-220um__40263993__20240106	333	1734.1	91.7	74.5	1	5348	783	85.359	369189	4237	56	98.6783	275377	3.06	1.5	0.72	1.5	0	1.46	2.34	0.9	1.17	0.23	0.58	113.4	excluded
p6_colec10_WT_2	myl7:EGFP	72 hpf	uninjected_2	Basler_acA1440-220um__40263993__20240106	333	9464.1	145.4	121.8	1	6453	5036	21.9588	160995	6086	4803	21.0812	141920	3.27	1.65	3.27	1.65	0.18	0.34	0	0.2	1.27	0.2	1.13	196.2
p6_colec10_WT_3	myl7:EGFP	72 hpf	uninjected_3	Basler_acA1440-220um__40263993__20240106	333	14072.4	179.6	154.6	1	9396	7206	23.3078	299078	11406	6909	39.4266	643869	3.19	1.55	3.19	1.55	0.24	0.26	0	0.94	1.17	0.85	1.2	191.4
p6_colec10_WT_4	myl7:EGFP	72 hpf	uninjected_4	Basler_acA1440-220um__40263993__20240106	333	5601.1	160.7	79.2	0	7218	4718	34.6356	289164	6208	2633	57.587	354027	2.94	1.45	2.94	1.45	0.18	0.38	0	0.9	1.09	0.96	1.08	176.4
p6_colec10_WT_5	myl7:EGFP	72 hpf	uninjected_5	Basler_acA1440-220um__40263993__20240106	333	9089.3	149.2	115.9	1	7702	5527.5	28.2329	264982	5904	4084	30.8266	192656	3.06	1.5	3.06	1.5	0.24	0.68	0	0.77	0.89	0.66	0.86	183.6
p6_colec10_WT_6	myl7:EGFP	72 hpf	uninjected_6	Basler_acA1440-220um__40263993__20240106	333	12674.6	142.9	160.3	1	9788	6468.5	33.914	448127	11354	7526	33.715	556928	2.67	1.3	2.67	1.3	0.24	0.22	0	0.94	0.98	0.98	0.99	160.2
