# Supplementary material for: scRNA-seq reveals the diversity of the developing cardiac cell lineage and molecular players in heart rhythm regulation
Source: iScience. 2024 May 22;27(6):110083. doi: 10.1016/j.isci.2024.110083 (PMC11170199; doi:10.1016/j.isci.2024.110083)
Supplement: Table S14. Marker genes expression in endothelial subclusters, related to Figure 5 [file mmc15.xlsx]

## Sheet: AV endocardium I
p_val

## Sheet: AV cushion
p_val

## Sheet: Angiogenesis I
p_val

## Sheet: Angiogenesis II
p_val

## Sheet: Angiogenesis III
p_val

## Sheet: Endocardium I
p_val

## Sheet: Endocardium II
p_val

## Sheet: Endocardium III
p_val

## Sheet: Endocardium IV
p_val

## Sheet: Endocardium V
p_val

[truncated: 2 more sheets: Endocardium VI, Proliferating cells]
