# Supplementary material for: scRNA-seq reveals the diversity of the developing cardiac cell lineage and molecular players in heart rhythm regulation
Source: iScience. 2024 May 22;27(6):110083. doi: 10.1016/j.isci.2024.110083 (PMC11170199; doi:10.1016/j.isci.2024.110083)
Supplement: Table S16. Marker genes expression in neural subclusters, related to Figure 5 [file mmc17.xlsx]

## Sheet: Neuron I
p_val

## Sheet: Neuron II
p_val

## Sheet: Neuron III
p_val

## Sheet: Neural crest I
p_val

## Sheet: Neural crest II
p_val

## Sheet: Neural crest III
p_val

## Sheet: Neuropeptide
p_val

## Sheet: Axonogenesis
p_val

## Sheet: Neurofibroblasts I
p_val

## Sheet: Neurofibroblasts II
p_val

[truncated: 2 more sheets: Neurofibroblasts III, Neurofibroblasts IV]
